# Supplementary material for: One- and two-electron coordinatively-induced reduction of N-heterocycles by divalent rare earth terphenyl anilide complexes
Source: Chem Sci. 2026 Jun 9;17(29):14420–31. doi: 10.1039/d6sc03059a (PMC13277779; doi:10.1039/d6sc03059a)
Supplement: SC-017-D6SC03059A-s002 [file SC-017-D6SC03059A-s002.cif]

# Supplementary Information (SI) for Chemical Science.
# This journal is © The Royal Society of Chemistry 2026

####################################################################### 
# 
# This file contains crystal structure data downloaded from the 
# Cambridge Structural Database (CSD) hosted by the Cambridge 
# Crystallographic Data Centre (CCDC).
# 
# Full information about CCDC data access policies and citation 
# guidelines are available at http://www.ccdc.cam.ac.uk/access/V1 
# 
# Audit and citation data items may have been added by the CCDC. 
# Please retain this information to preserve the provenance of 
# this file and to allow appropriate attribution of the data. 
# 
#######################################################################

data_3Y
_database_code_depnum_ccdc_archive 'CCDC 2478504'
loop_
_audit_author_name
_audit_author_address
'George F. S. Whitehead'
;The University of Manchester
United Kingdom
;
_audit_update_record             
;
2025-08-05 deposited with the CCDC.	2026-06-09 downloaded from the CCDC.
;
_audit_creation_date             2025-07-23
_audit_creation_method           
;
Olex2 1.5-alpha
(compiled 2025.07.13 svn.rb7424aed for OlexSys, GUI svn.r7308)
;
_shelx_SHELXL_version_number     2019/3
_chemical_name_common            ?
_chemical_name_systematic        ?
_chemical_formula_moiety         
'0.061(C154 H210 N6 Y2), 0.182[C6H14], 0.061[], 0.061[], 0.03[]'
_chemical_formula_sum            'C10.42 H15.28 N0.36 Y0.12'
_chemical_formula_weight         156.44
_chemical_melting_point          ?
_chemical_oxdiff_formula         C80N3Y
loop_
_atom_type_symbol
_atom_type_description
_atom_type_scat_dispersion_real
_atom_type_scat_dispersion_imag
_atom_type_scat_source
C C 0.0181 0.0091 'International Tables Vol C Tables 4.2.6.8 and 6.1.1.4'
H H 0.0000 0.0000 'International Tables Vol C Tables 4.2.6.8 and 6.1.1.4'
N N 0.0311 0.0180 'International Tables Vol C Tables 4.2.6.8 and 6.1.1.4'
Y Y -0.2670 2.0244 'International Tables Vol C Tables 4.2.6.8 and 6.1.1.4'

_shelx_space_group_comment       
;
The symmetry employed for this shelxl refinement is uniquely defined
by the following loop, which should always be used as a source of
symmetry information in preference to the above space-group names.
They are only intended as comments.
;
_space_group_crystal_system      monoclinic
_space_group_IT_number           14
_space_group_name_H-M_alt        'P 1 21/n 1'
_space_group_name_Hall           '-P 2yn'
loop_
_space_group_symop_operation_xyz
'x, y, z'
'-x+1/2, y+1/2, -z+1/2'
'-x, -y, -z'
'x-1/2, -y-1/2, z-1/2'

_cell_length_a                   22.55645(10)
_cell_length_b                   22.30764(10)
_cell_length_c                   31.33272(14)
_cell_angle_alpha                90
_cell_angle_beta                 102.8007(4)
_cell_angle_gamma                90
_cell_volume                     15374.19(12)
_cell_formula_units_Z            66
_cell_measurement_reflns_used    102190
_cell_measurement_temperature    100.00(10)
_cell_measurement_theta_max      79.6440
_cell_measurement_theta_min      2.7960
_shelx_estimated_absorpt_T_max   ?
_shelx_estimated_absorpt_T_min   ?
_exptl_absorpt_coefficient_mu    1.384
_exptl_absorpt_correction_T_max  1.000
_exptl_absorpt_correction_T_min  0.441
_exptl_absorpt_correction_type   gaussian
_exptl_absorpt_process_details   
;
CrysAlisPro 1.171.43.123a (Rigaku Oxford Diffraction, 2024)
Numerical absorption correction based on gaussian integration over
a multifaceted crystal model
Empirical absorption correction using spherical harmonics,
implemented in SCALE3 ABSPACK scaling algorithm.
;
_exptl_absorpt_special_details   ?
_exptl_crystal_colour            'clear orange'
_exptl_crystal_colour_lustre     clear
_exptl_crystal_colour_primary    orange
_exptl_crystal_density_diffrn    1.115
_exptl_crystal_density_meas      ?
_exptl_crystal_density_method    ?
_exptl_crystal_description       block
_exptl_crystal_F_000             5615
loop_
_exptl_crystal_face_index_h
_exptl_crystal_face_index_k
_exptl_crystal_face_index_l
_exptl_crystal_face_perp_dist
1 1 0 0.0776
-1 -1 0 0.0776
-1 0 1 0.0456
1 0 -1 0.0456
1 0 1 0.0796
-1 -1 -2 0.0939
0 1 0 0.0929
-1 1 -1 0.0972
1 -2 1 0.0752
1 1 -1 0.0769
0 0 -1 0.1080
0 -1 -1 0.0901

_exptl_crystal_size_max          0.216
_exptl_crystal_size_mid          0.194
_exptl_crystal_size_min          0.091
loop_
_exptl_oxdiff_crystal_face_indexfrac_h
_exptl_oxdiff_crystal_face_indexfrac_k
_exptl_oxdiff_crystal_face_indexfrac_l
_exptl_oxdiff_crystal_face_x
_exptl_oxdiff_crystal_face_y
_exptl_oxdiff_crystal_face_z
1.0000 1.0000 -0.0000 0.0082 -0.0508 0.0838
-1.0000 -1.0000 0.0000 -0.0082 0.0508 -0.0838
-1.0000 -0.0000 1.0000 0.0039 0.0765 -0.0032
1.0000 0.0000 -1.0000 -0.0039 -0.0765 0.0032
1.0000 0.0000 0.9999 -0.0696 -0.0249 0.0596
-1.0000 -1.0000 -1.9999 0.0575 -0.0009 -0.1402
-0.0000 1.0000 0.0000 0.0450 -0.0001 0.0524
-1.0000 1.0000 -0.9999 0.1146 0.0247 -0.0072
1.0000 -2.0000 0.9999 -0.1595 -0.0246 -0.0452
1.0000 1.0000 -1.0000 0.0411 -0.0767 0.0556
-0.0000 -0.0000 -1.0000 0.0329 -0.0258 -0.0282
-0.0000 -1.0000 -1.0000 -0.0121 -0.0257 -0.0806

_exptl_transmission_factor_max   ?
_exptl_transmission_factor_min   ?
_diffrn_reflns_av_R_equivalents  0.0170
_diffrn_reflns_av_unetI/netI     0.0355
_diffrn_reflns_Laue_measured_fraction_full 0.998
_diffrn_reflns_Laue_measured_fraction_max 0.984
_diffrn_reflns_limit_h_max       28
_diffrn_reflns_limit_h_min       -28
_diffrn_reflns_limit_k_max       28
_diffrn_reflns_limit_k_min       -27
_diffrn_reflns_limit_l_max       40
_diffrn_reflns_limit_l_min       -39
_diffrn_reflns_number            147295
_diffrn_reflns_point_group_measured_fraction_full 0.998
_diffrn_reflns_point_group_measured_fraction_max 0.984
_diffrn_reflns_theta_full        67.684
_diffrn_reflns_theta_max         80.327
_diffrn_reflns_theta_min         2.821
_diffrn_ambient_environment      N~2~
_diffrn_ambient_temperature      100.00(10)
_diffrn_detector                 'Hybrid Pixel Array Detector'
_diffrn_detector_area_resol_mean 10.0000
_diffrn_detector_type            HyPix
_diffrn_measured_fraction_theta_full 0.998
_diffrn_measured_fraction_theta_max 0.984
_diffrn_measurement_details      
;
List of Runs (angles in degrees, time in seconds):

  # Type    Start    End  Width  t~exp~   \w     \q     \k     \f   Frames
#--------------------------------------------------------------------------
  1  \w   -120.00 -26.00   1.00    2.00    --  -47.85 -75.00-101.00   94
  2  \w    -70.00  25.00   1.00    2.00    --  -47.85  75.00  25.00   95
  3  \w     26.00 121.00   1.00    2.00    --   47.85  75.00  25.00   95
  4  \w    -99.00 -19.00   1.00    5.00    --  -91.75  75.00  25.00   80
  5  \w   -163.00 -70.00   1.00    5.00    --  -91.75 -75.00-101.00   93
  6  \w     91.00 178.00   1.00    5.00    --  113.25  75.00  25.00   87
  7  \w     42.00  99.00   1.00    5.00    --  113.25 -75.00-101.00   57
  8  \w   -120.00 -33.00   1.00    2.00    --  -47.85 -57.00   0.00   87
  9  \w    -85.00 -13.00   1.00    2.00    --  -47.85 125.00 150.00   72
 10  \w    -42.00  25.00   1.00    2.00    --  -47.85  37.00 -30.00   67
 11  \w    -85.00 -13.00   1.00    2.00    --  -47.85 125.00  90.00   72
 12  \w    -24.00  70.00   1.00    2.00    --   47.85 -75.00-101.00   94
 13  \w     34.00  94.00   1.00    2.00    --   47.85-125.00 120.00   60
 14  \w    -26.00  26.00   1.00    2.00    --   47.85 -19.00 -60.00   52
 15  \w    -51.00 -20.00   1.00    5.00    --  -91.75  45.00-150.00   31
 16  \w    -51.00 -20.00   1.00    5.00    --  -91.75  45.00-120.00   31
 17  \w     43.00 106.00   1.00    5.00    --  113.25-102.00 178.34   63
 18  \w     44.00 108.00   1.00    5.00    --  113.25-106.00  50.97   64
 19  \w    100.00 178.00   1.00    5.00    --  113.25  15.00  90.00   78
 20  \w    101.00 178.00   1.00    5.00    --  113.25  45.00   0.00   77
 21  \w     42.00 106.00   1.00    5.00    --  113.25 -94.00-120.00   64
 22  \w    101.00 178.00   1.00    5.00    --  113.25  30.00 -60.00   77
 23  \w     42.00  71.00   1.00    5.00    --  113.25 -61.00  60.00   29
 24  \w    101.00 178.00   1.00    5.00    --  113.25  30.00-120.00   77
 25  \w     44.00 111.00   1.00    5.00    --  113.25-125.00 120.00   67
 26  \w     42.00 106.00   1.00    5.00    --  113.25 -94.00-150.00   64
 27  \w     42.00 106.00   1.00    5.00    --  113.25 -94.00-180.00   64
 28  \w     44.00 111.00   1.00    5.00    --  113.25-125.00-180.00   67
 29  \w     43.00 116.00   1.00    5.00    --  113.25-131.00  65.51   73
 30  \w     97.00 178.00   1.00    5.00    --  113.25  61.00 -30.00   81
 31  \w     42.00  71.00   1.00    5.00    --  113.25 -61.00  30.00   29
 32  \w     44.00 108.00   1.00    5.00    --  113.25-108.00 -63.74   64
 33  \w    100.00 178.00   1.00    5.00    --  113.25  15.00 120.00   78
 34  \w     44.00 111.00   1.00    5.00    --  113.25-125.00-120.00   67
 35  \w     42.00 106.00   1.00    5.00    --  113.25 -77.00  30.00   64
 36  \w     42.00  71.00   1.00    5.00    --  113.25 -61.00 150.00   29
 37  \w     44.00 108.00   1.00    5.00    --  113.25-106.00-172.35   64
 38  \w     83.00 109.00   1.00    5.00    --  113.25-125.00   0.00   26
 39  \w     95.00 159.00   1.00    5.00    --  113.25 125.00 120.00   64
 40  \w     44.00 111.00   1.00    5.00    --  113.25-125.00  30.00   67
 41  \w    104.00 174.00   1.00    5.00    --  113.25  30.00 -90.00   70
 42  \w     44.00  72.00   1.00    5.00    --  113.25 -77.00  90.00   28
 43  \w    116.00 173.00   1.00    5.00    --  113.25  61.00-180.00   57
 44  \w     43.00  92.00   1.00    5.00    --  113.25 -94.00 -90.00   49
 45  \w    118.00 154.00   1.00    5.00    --  113.25  30.00 -30.00   36
 46  \w     85.00 111.00   1.00    5.00    --  113.25-125.00 -90.00   26
 47  \w     42.00  68.00   1.00    5.00    --  113.25 -61.00  90.00   26
 48  \w    105.00 163.00   1.00    5.00    --  113.25  30.00 150.00   58
 49  \w     77.00 103.00   1.00    5.00    --  113.25 -94.00  30.00   26
 50  \w     77.00 106.00   1.00    5.00    --  113.25 -94.00 120.00   29
 51  \w     45.00  79.00   1.00    5.00    --  113.25-125.00 -30.00   34
 52  \w     86.00 111.00   1.00    5.00    --  113.25-125.00 -30.00   25
 53  \w     46.00  79.00   1.00    5.00    --  113.25-125.00  90.00   33
 54  \w     42.00  92.00   1.00    5.00    --  113.25 -77.00 -60.00   50
 55  \w     78.00 111.00   1.00    5.00    --  113.25-125.00 150.00   33
;
_diffrn_measurement_device       'four-circle diffractometer'
_diffrn_measurement_device_type  'XtaLAB Synergy, Dualflex, HyPix'
_diffrn_measurement_method       '\w scans'
_diffrn_orient_matrix_type       
'CrysAlisPro convention (1999,Acta A55,543-557)'
_diffrn_orient_matrix_UB_11      -0.0367512000
_diffrn_orient_matrix_UB_12      0.0449604000
_diffrn_orient_matrix_UB_13      -0.0328567000
_diffrn_orient_matrix_UB_21      -0.0506994000
_diffrn_orient_matrix_UB_22      -0.0001186000
_diffrn_orient_matrix_UB_23      0.0258363000
_diffrn_orient_matrix_UB_31      0.0313908000
_diffrn_orient_matrix_UB_32      0.0523973000
_diffrn_orient_matrix_UB_33      0.0282162000
_diffrn_oxdiff_digest_hkl        
;
_FRAME_DIGEST_NOT_VALID_
;
_diffrn_radiation_monochromator  mirror
_diffrn_radiation_probe          x-ray
_diffrn_radiation_type           'Cu K\a'
_diffrn_radiation_wavelength     1.54184
_diffrn_source                   'micro-focus sealed X-ray tube'
_diffrn_source_type              'PhotonJet (Cu) X-ray Source'
_reflns_Friedel_coverage         0.000
_reflns_Friedel_fraction_full    .
_reflns_Friedel_fraction_max     .
_reflns_number_gt                27825
_reflns_number_total             33112
_reflns_special_details          
;
 Reflections were merged by SHELXL according to the crystal
 class for the calculation of statistics and refinement.
 
 Structure factors included contributions from the .fab file.
 
 _reflns_Friedel_fraction is defined as the number of unique
 Friedel pairs measured divided by the number that would be
 possible theoretically, ignoring centric projections and
 systematic absences.
;
_reflns_threshold_expression     'I > 2\s(I)'
_computing_cell_refinement       'CrysAlisPro 1.171.43.123a (Rigaku OD, 2024)'
_computing_data_collection       
'CrysAlisPro system (CCD 43.67a 64-bit (release 27-03-2023))'
_computing_data_reduction        'CrysAlisPro 1.171.43.123a (Rigaku OD, 2024)'
_computing_molecular_graphics    'Olex2 1.5-alpha (Dolomanov et al., 2009)'
_computing_publication_material  'Olex2 1.5-alpha (Dolomanov et al., 2009)'
_computing_structure_refinement  'SHELXL 2019/3 (Sheldrick, 2015)'
_computing_structure_solution    'SHELXT  (Sheldrick, 2015)'
_refine_diff_density_max         0.391
_refine_diff_density_min         -0.576
_refine_diff_density_rms         0.048
_refine_ls_extinction_coef       .
_refine_ls_extinction_method     none
_refine_ls_goodness_of_fit_ref   1.061
_refine_ls_hydrogen_treatment    constr
_refine_ls_matrix_type           full
_refine_ls_number_parameters     1653
_refine_ls_number_reflns         33112
_refine_ls_number_restraints     716
_refine_ls_R_factor_all          0.0552
_refine_ls_R_factor_gt           0.0455
_refine_ls_restrained_S_all      1.056
_refine_ls_shift/su_max          0.001
_refine_ls_shift/su_mean         0.000
_refine_ls_structure_factor_coef Fsqd
_refine_ls_weighting_details     
'w=1/[\s^2^(Fo^2^)+(0.0426P)^2^+9.3116P] where P=(Fo^2^+2Fc^2^)/3'
_refine_ls_weighting_scheme      calc
_refine_ls_wR_factor_gt          0.1063
_refine_ls_wR_factor_ref         0.1111
_refine_special_details          
'Solvent void contained disordered hexane that could not be modelled. Contributions to the scattering factors for these were modelled using a solvent mask. The calculated number of electrons for this mask were 152 e-, corresponsing to 3 hexane per asymmetric unit. Metal sites were found disordered over two positions, as was part of one ligand. The occupancy for the disordered metals  and ligand were refined competitively against seperate free variables; the relative occupancies for the metal sites and the disordered ligand were unrelated. The disordered ligand moiety was refined with similar 1,2- and 1,3- bond distance restraints and strong similarneighbour atomic displacement parameter and enhanced rigid bond restraints due to the close overlap of some of the disordered componenets.'
_olex2_refinement_description    
;
1. Fixed Uiso
 At 1.2 times of:
  All C(H) groups, All N(H,H) groups
 At 1.5 times of:
  All C(H,H,H) groups
2. Shared sites
{C28A, C28}
3. Restrained planarity
 C6, C22, C23, C24, C25, C26, C27, C28, C31, C34
 with sigma of 0.1
 C6, C22A, C23A, C24A, C25A, C26A, C27A, C28A, C31A, C34A
 with sigma of 0.1
4. Uiso/Uaniso restraints and constraints
C22 \\sim C23 \\sim C24 \\sim C25 \\sim C26 \\sim C27 \\sim C28 \\sim C29 \\sim
C30 \\sim C31 \\sim C32 \\sim C33 \\sim C34 \\sim C35 \\sim C36 \\sim C22A
\\sim C23A \\sim C24A \\sim C25A \\sim C26A \\sim C27A \\sim C28A \\sim C29A
\\sim C30A \\sim C31A \\sim C32A \\sim C33A \\sim C34A \\sim C35A \\sim C36A:
within 2A with sigma of 0.02 and sigma for terminal atoms of 0.04 within 2A
Uanis(C22A) = Uanis(C22)
Uanis(C28A) = Uanis(C28)
5. Rigid body (RIGU) restrains
 C22, C23, C24, C25, C26, C27, C28, C29, C30, C31, C32, C33, C34, C35, C36,
 C22A, C23A, C24A, C25A, C26A, C27A, C28A, C29A, C30A, C31A, C32A, C33A, C34A,
 C35A, C36A
 with sigma for 1-2 distances of 0.002 and sigma for 1-3 distances of 0.002
6. Same fragment restrains
{C22, C23, C24, C25, C26, C27, C28, C29, C30, C31, C32, C33, C34, C35, C36}
sigma for 1-2: 0.02, 1-3: 0.04
as in
{C22A, C23A, C24A, C25A, C26A, C27A, C28A, C29A, C30A, C31A, C32A, C33A, C34A,
C35A, C36A}
7. Others
 Sof(C22A)=Sof(C23A)=Sof(C24A)=Sof(H24A)=Sof(C25A)=Sof(C26A)=Sof(H26A)=
 Sof(C27A)=Sof(C28A)=Sof(H28A)=Sof(C29A)=Sof(H29D)=Sof(H29E)=Sof(H29F)=
 Sof(C30A)=Sof(H30D)=Sof(H30E)=Sof(H30F)=Sof(C31A)=Sof(H31A)=Sof(C32A)=
 Sof(H32D)=Sof(H32E)=Sof(H32F)=Sof(C33A)=Sof(H33D)=Sof(H33E)=Sof(H33F)=
 Sof(C34A)=Sof(H34A)=Sof(C35A)=Sof(H35D)=Sof(H35E)=Sof(H35F)=Sof(C36A)=
 Sof(H36D)=Sof(H36E)=Sof(H36F)=1-FVAR(1)
 Sof(C22)=Sof(C23)=Sof(C24)=Sof(H24)=Sof(C25)=Sof(C26)=Sof(H26)=Sof(C27)=
 Sof(C28)=Sof(H28)=Sof(C29)=Sof(H29A)=Sof(H29B)=Sof(H29C)=Sof(C30)=Sof(H30A)=
 Sof(H30B)=Sof(H30C)=Sof(C31)=Sof(H31)=Sof(C32)=Sof(H32A)=Sof(H32B)=Sof(H32C)=
 Sof(C33)=Sof(H33A)=Sof(H33B)=Sof(H33C)=Sof(C34)=Sof(H34)=Sof(C35)=Sof(H35A)=
 Sof(H35B)=Sof(H35C)=Sof(C36)=Sof(H36A)=Sof(H36B)=Sof(H36C)=FVAR(1)
 Sof(H1B)=Sof(H2B)=Sof(H3B)=Sof(H4B)=Sof(Y1A)=Sof(Y2A)=1-FVAR(2)
 Sof(H1A)=Sof(H2A)=Sof(H3A)=Sof(H4A)=Sof(Y1)=Sof(Y2)=FVAR(2)
8.a Ternary CH refined with riding coordinates:
 C13(H13), C16(H16), C19(H19), C49(H49), C52(H52), C55(H55), C64(H64),
 C67(H67), C70(H70), C85(H85), C88(H88), C91(H91), C100(H100), C103(H103),
 C106(H106), C121(H121), C124(H124), C127(H127), C136(H136), C139(H139),
 C142(H142), C147(H147), C152(H152), C28(H28), C31(H31), C34(H34), C28A(H28A),
 C31A(H31A), C34A(H34A)
8.b Aromatic/amide H refined with riding coordinates:
 N1(H1A), N1(H1B), N2(H2A), N2(H2B), N3(H3A), N3(H3B), N4(H4A), N4(H4B),
 C3(H3), C4(H4), C5(H5), C9(H9), C11(H11), C39(H39), C40(H40), C41(H41),
 C45(H45), C47(H47), C60(H60), C62(H62), C75(H75), C76(H76), C77(H77), C81(H81),
  C83(H83), C96(H96), C98(H98), C111(H111), C112(H112), C113(H113), C117(H117),
 C119(H119), C132(H132), C134(H134), C145(H145), C146(H146), C148(H148),
 C149(H149), C150(H150), C151(H151), C153(H153), C154(H154), C24(H24), C26(H26),
  C24A(H24A), C26A(H26A)
8.c Idealised Me refined as rotating group:
 C14(H14A,H14B,H14C), C15(H15A,H15B,H15C), C17(H17A,H17B,H17C), C18(H18A,H18B,
 H18C), C20(H20A,H20B,H20C), C21(H21A,H21B,H21C), C50(H50A,H50B,H50C), C51(H51A,
 H51B,H51C), C53(H53A,H53B,H53C), C54(H54A,H54B,H54C), C56(H56A,H56B,H56C),
 C57(H57A,H57B,H57C), C65(H65A,H65B,H65C), C66(H66A,H66B,H66C), C68(H68A,H68B,
 H68C), C69(H69A,H69B,H69C), C71(H71A,H71B,H71C), C72(H72A,H72B,H72C), C86(H86A,
 H86B,H86C), C87(H87A,H87B,H87C), C89(H89A,H89B,H89C), C90(H90A,H90B,H90C),
 C92(H92A,H92B,H92C), C93(H93A,H93B,H93C), C101(H10A,H10B,H10C), C102(H10D,H10E,
 H10F), C104(H10G,H10H,H10I), C105(H10J,H10K,H10L), C107(H10M,H10N,H10O),
 C108(H10P,H10Q,H10R), C122(H12A,H12B,H12C), C123(H12D,H12E,H12F), C125(H12G,
 H12H,H12I), C126(H12J,H12K,H12L), C128(H12M,H12N,H12O), C129(H12P,H12Q,H12R),
 C137(H13A,H13B,H13C), C138(H13D,H13E,H13F), C140(H14D,H14E,H14F), C141(H14G,
 H14H,H14I), C143(H14J,H14K,H14L), C144(H14M,H14N,H14O), C29(H29A,H29B,H29C),
 C30(H30A,H30B,H30C), C32(H32A,H32B,H32C), C33(H33A,H33B,H33C), C35(H35A,H35B,
 H35C), C36(H36A,H36B,H36C), C29A(H29D,H29E,H29F), C30A(H30D,H30E,H30F),
 C32A(H32D,H32E,H32F), C33A(H33D,H33E,H33F), C35A(H35D,H35E,H35F), C36A(H36D,
 H36E,H36F)
;
_atom_sites_solution_hydrogens   geom
_atom_sites_solution_primary     dual
_atom_sites_solution_secondary   ?
loop_
_atom_site_label
_atom_site_type_symbol
_atom_site_fract_x
_atom_site_fract_y
_atom_site_fract_z
_atom_site_U_iso_or_equiv
_atom_site_adp_type
_atom_site_occupancy
_atom_site_site_symmetry_order
_atom_site_calc_flag
_atom_site_refinement_flags_posn
_atom_site_refinement_flags_adp
_atom_site_refinement_flags_occupancy
_atom_site_disorder_assembly
_atom_site_disorder_group
N1 N 0.50223(7) 0.78335(8) 0.64654(5) 0.0297(3) Uani 1 1 d . . . . .
H1A H 0.490957 0.809049 0.624955 0.036 Uiso 0.918(2) 1 calc R U P A 1
H1B H 0.495791 0.812859 0.627426 0.036 Uiso 0.082(2) 1 calc R U P A 2
N2 N 0.68404(7) 0.78722(8) 0.72854(5) 0.0290(3) Uani 1 1 d . . . . .
H2A H 0.691591 0.753053 0.742739 0.035 Uiso 0.918(2) 1 calc R U P A 1
H2B H 0.696254 0.755642 0.744969 0.035 Uiso 0.082(2) 1 calc R U P A 2
N3 N 0.87525(7) 0.73906(8) 0.41684(5) 0.0313(4) Uani 1 1 d . . . . .
H3A H 0.878318 0.774781 0.429054 0.038 Uiso 0.918(2) 1 calc R U P A 1
H3B H 0.885274 0.769261 0.435084 0.038 Uiso 0.082(2) 1 calc R U P A 2
N4 N 0.68911(7) 0.72058(8) 0.34780(5) 0.0320(4) Uani 1 1 d . . . . .
H4A H 0.675149 0.686083 0.336118 0.038 Uiso 0.918(2) 1 calc R U P A 1
H4B H 0.681197 0.683304 0.339226 0.038 Uiso 0.082(2) 1 calc R U P A 2
N5 N 0.63978(8) 0.72450(8) 0.62480(5) 0.0336(4) Uani 1 1 d . . . . .
N6 N 0.75230(8) 0.68390(9) 0.45744(6) 0.0368(4) Uani 1 1 d . . . . .
C1 C 0.45191(8) 0.75567(9) 0.65543(6) 0.0281(4) Uani 1 1 d . . . . .
C2 C 0.39140(8) 0.76948(9) 0.63360(6) 0.0303(4) Uani 1 1 d . . . . .
C3 C 0.34298(9) 0.74128(10) 0.64615(7) 0.0359(5) Uani 1 1 d . . . . .
H3 H 0.302647 0.751317 0.631550 0.043 Uiso 1 1 calc R U . . .
C4 C 0.35186(9) 0.69896(10) 0.67931(7) 0.0370(5) Uani 1 1 d . . . . .
H4 H 0.318257 0.680905 0.688014 0.044 Uiso 1 1 calc R U . . .
C5 C 0.41106(9) 0.68358(10) 0.69952(7) 0.0356(4) Uani 1 1 d . . . . .
H5 H 0.417876 0.654282 0.722089 0.043 Uiso 1 1 calc R U . . .
C6 C 0.46076(8) 0.71034(9) 0.68733(6) 0.0290(4) Uani 1 1 d . . . . .
C7 C 0.37729(8) 0.81174(10) 0.59529(6) 0.0333(4) Uani 1 1 d . . . . .
C8 C 0.38371(9) 0.79176(11) 0.55363(7) 0.0376(5) Uani 1 1 d . . . . .
C9 C 0.36303(10) 0.82844(12) 0.51757(7) 0.0429(5) Uani 1 1 d . . . . .
H9 H 0.367108 0.814954 0.489602 0.051 Uiso 1 1 calc R U . . .
C10 C 0.33664(10) 0.88404(12) 0.52078(7) 0.0445(5) Uani 1 1 d . . . . .
C11 C 0.33317(10) 0.90396(11) 0.56217(7) 0.0411(5) Uani 1 1 d . . . . .
H11 H 0.316559 0.942470 0.565143 0.049 Uiso 1 1 calc R U . . .
C12 C 0.35344(9) 0.86892(10) 0.59960(7) 0.0344(4) Uani 1 1 d . . . . .
C13 C 0.41005(11) 0.73037(12) 0.54806(7) 0.0449(5) Uani 1 1 d . . . . .
H13 H 0.439520 0.720637 0.576050 0.054 Uiso 1 1 calc R U . . .
C14 C 0.44488(11) 0.72688(13) 0.51129(8) 0.0514(6) Uani 1 1 d . . . . .
H14A H 0.416223 0.730351 0.482898 0.077 Uiso 1 1 calc R U . . .
H14B H 0.466198 0.688384 0.512895 0.077 Uiso 1 1 calc R U . . .
H14C H 0.474468 0.759656 0.514583 0.077 Uiso 1 1 calc R U . . .
C15 C 0.36037(15) 0.68240(14) 0.54114(10) 0.0659(8) Uani 1 1 d . . . . .
H15A H 0.340478 0.682643 0.565948 0.099 Uiso 1 1 calc R U . . .
H15B H 0.378568 0.642939 0.538938 0.099 Uiso 1 1 calc R U . . .
H15C H 0.330253 0.690868 0.514089 0.099 Uiso 1 1 calc R U . . .
C16 C 0.31121(12) 0.92045(14) 0.47980(8) 0.0553(7) Uani 1 1 d . . . . .
H16 H 0.328202 0.902508 0.455806 0.066 Uiso 1 1 calc R U . . .
C17 C 0.3295(2) 0.9841(2) 0.48281(13) 0.132(2) Uani 1 1 d . . . . .
H17A H 0.314935 1.003320 0.506714 0.199 Uiso 1 1 calc R U . . .
H17B H 0.311721 1.004378 0.455181 0.199 Uiso 1 1 calc R U . . .
H17C H 0.373895 0.986966 0.488551 0.199 Uiso 1 1 calc R U . . .
C18 C 0.24409(15) 0.91450(17) 0.46624(12) 0.0871(12) Uani 1 1 d . . . . .
H18A H 0.232991 0.871957 0.464963 0.131 Uiso 1 1 calc R U . . .
H18B H 0.229793 0.932638 0.437301 0.131 Uiso 1 1 calc R U . . .
H18C H 0.225188 0.934968 0.487512 0.131 Uiso 1 1 calc R U . . .
C19 C 0.34785(9) 0.89345(10) 0.64380(7) 0.0380(5) Uani 1 1 d . . . . .
H19 H 0.373810 0.868155 0.666977 0.046 Uiso 1 1 calc R U . . .
C20 C 0.37014(10) 0.95822(11) 0.65102(8) 0.0442(5) Uani 1 1 d . . . . .
H20A H 0.411094 0.961382 0.645443 0.066 Uiso 1 1 calc R U . . .
H20B H 0.371118 0.970042 0.681294 0.066 Uiso 1 1 calc R U . . .
H20C H 0.342484 0.984730 0.630952 0.066 Uiso 1 1 calc R U . . .
C21 C 0.28223(11) 0.88953(13) 0.64974(9) 0.0511(6) Uani 1 1 d . . . . .
H21A H 0.280370 0.904782 0.678748 0.077 Uiso 1 1 calc R U . . .
H21B H 0.268753 0.847664 0.647087 0.077 Uiso 1 1 calc R U . . .
H21C H 0.255665 0.913647 0.627183 0.077 Uiso 1 1 calc R U . . .
C37 C 0.72245(8) 0.83351(9) 0.74580(6) 0.0285(4) Uani 1 1 d . . . . .
C38 C 0.77530(9) 0.82744(10) 0.78013(6) 0.0319(4) Uani 1 1 d . . . . .
C39 C 0.80874(10) 0.87819(11) 0.79603(7) 0.0423(5) Uani 1 1 d . . . . .
H39 H 0.843136 0.873742 0.819583 0.051 Uiso 1 1 calc R U . . .
C40 C 0.79417(11) 0.93463(11) 0.77912(8) 0.0477(6) Uani 1 1 d . . . . .
H40 H 0.817134 0.968645 0.791332 0.057 Uiso 1 1 calc R U . . .
C41 C 0.74487(10) 0.94056(11) 0.74363(7) 0.0411(5) Uani 1 1 d . . . . .
H41 H 0.734890 0.978813 0.730701 0.049 Uiso 1 1 calc R U . . .
C42 C 0.71047(9) 0.89118(9) 0.72717(6) 0.0303(4) Uani 1 1 d . . . . .
C43 C 0.80038(9) 0.76821(10) 0.79854(6) 0.0320(4) Uani 1 1 d . . . . .
C44 C 0.83640(9) 0.73427(10) 0.77588(7) 0.0353(4) Uani 1 1 d . . . . .
C45 C 0.86843(9) 0.68508(10) 0.79691(7) 0.0385(5) Uani 1 1 d . . . . .
H45 H 0.893201 0.662500 0.781922 0.046 Uiso 1 1 calc R U . . .
C46 C 0.86533(9) 0.66800(10) 0.83901(7) 0.0389(5) Uani 1 1 d . . . . .
C47 C 0.82771(10) 0.70020(10) 0.85982(7) 0.0384(5) Uani 1 1 d . . . . .
H47 H 0.823839 0.687947 0.888117 0.046 Uiso 1 1 calc R U . . .
C48 C 0.79516(9) 0.75022(10) 0.84059(7) 0.0344(4) Uani 1 1 d . . . . .
C49 C 0.84248(10) 0.75180(11) 0.72997(7) 0.0413(5) Uani 1 1 d . . . . .
H49 H 0.802675 0.769381 0.714619 0.050 Uiso 1 1 calc R U . . .
C50 C 0.85540(11) 0.69916(14) 0.70261(8) 0.0534(6) Uani 1 1 d . . . . .
H50A H 0.896853 0.684646 0.714164 0.080 Uiso 1 1 calc R U . . .
H50B H 0.851280 0.712051 0.672189 0.080 Uiso 1 1 calc R U . . .
H50C H 0.826383 0.666849 0.703821 0.080 Uiso 1 1 calc R U . . .
C51 C 0.89092(11) 0.80034(13) 0.73140(9) 0.0540(7) Uani 1 1 d . . . . .
H51A H 0.880468 0.835593 0.746895 0.081 Uiso 1 1 calc R U . . .
H51B H 0.892675 0.811617 0.701472 0.081 Uiso 1 1 calc R U . . .
H51C H 0.930593 0.784873 0.746733 0.081 Uiso 1 1 calc R U . . .
C52 C 0.90263(10) 0.61530(11) 0.86147(8) 0.0449(5) Uani 1 1 d . . . . .
H52 H 0.932345 0.604017 0.843429 0.054 Uiso 1 1 calc R U . . .
C53 C 0.86302(10) 0.56094(10) 0.86395(8) 0.0413(5) Uani 1 1 d . . . . .
H53A H 0.888470 0.527806 0.878146 0.062 Uiso 1 1 calc R U . . .
H53B H 0.842220 0.548940 0.834325 0.062 Uiso 1 1 calc R U . . .
H53C H 0.832809 0.570978 0.880979 0.062 Uiso 1 1 calc R U . . .
C54 C 0.93900(12) 0.63181(12) 0.90731(9) 0.0583(7) Uani 1 1 d . . . . .
H54A H 0.965797 0.665752 0.905228 0.087 Uiso 1 1 calc R U . . .
H54B H 0.963519 0.597352 0.920182 0.087 Uiso 1 1 calc R U . . .
H54C H 0.910950 0.642870 0.925819 0.087 Uiso 1 1 calc R U . . .
C55 C 0.75789(10) 0.78538(11) 0.86676(7) 0.0396(5) Uani 1 1 d . . . . .
H55 H 0.730766 0.813173 0.846173 0.047 Uiso 1 1 calc R U . . .
C56 C 0.71771(11) 0.74617(12) 0.88863(8) 0.0465(6) Uani 1 1 d . . . . .
H56A H 0.743323 0.722418 0.911923 0.070 Uiso 1 1 calc R U . . .
H56B H 0.693476 0.719242 0.866836 0.070 Uiso 1 1 calc R U . . .
H56C H 0.690539 0.771681 0.901161 0.070 Uiso 1 1 calc R U . . .
C57 C 0.79972(15) 0.82383(15) 0.90185(9) 0.0652(8) Uani 1 1 d . . . . .
H57A H 0.775019 0.846316 0.918441 0.098 Uiso 1 1 calc R U . . .
H57B H 0.822678 0.851902 0.887656 0.098 Uiso 1 1 calc R U . . .
H57C H 0.828041 0.797721 0.921776 0.098 Uiso 1 1 calc R U . . .
C58 C 0.66102(9) 0.89593(9) 0.68659(6) 0.0294(4) Uani 1 1 d . . . . .
C59 C 0.60103(9) 0.91233(9) 0.68864(6) 0.0305(4) Uani 1 1 d . . . . .
C60 C 0.55623(9) 0.91265(9) 0.64999(6) 0.0306(4) Uani 1 1 d . . . . .
H60 H 0.515950 0.923372 0.651390 0.037 Uiso 1 1 calc R U . . .
C61 C 0.56795(9) 0.89791(9) 0.60928(6) 0.0310(4) Uani 1 1 d . . . . .
C62 C 0.62706(9) 0.88134(9) 0.60810(6) 0.0302(4) Uani 1 1 d . . . . .
H62 H 0.635681 0.870053 0.580870 0.036 Uiso 1 1 calc R U . A 1
C63 C 0.67442(9) 0.88070(9) 0.64572(6) 0.0298(4) Uani 1 1 d . . . . .
C64 C 0.58583(10) 0.93167(10) 0.73138(7) 0.0363(5) Uani 1 1 d . . . . .
H64 H 0.614734 0.911209 0.755862 0.044 Uiso 1 1 calc R U . . .
C65 C 0.52070(10) 0.91526(11) 0.73461(7) 0.0409(5) Uani 1 1 d . . . . .
H65A H 0.491719 0.941445 0.715256 0.061 Uiso 1 1 calc R U . . .
H65B H 0.516504 0.920491 0.764854 0.061 Uiso 1 1 calc R U . . .
H65C H 0.512398 0.873414 0.725767 0.061 Uiso 1 1 calc R U . . .
C66 C 0.59486(13) 0.99954(12) 0.73733(9) 0.0543(6) Uani 1 1 d . . . . .
H66A H 0.637321 1.009682 0.737963 0.081 Uiso 1 1 calc R U . . .
H66B H 0.584809 1.011856 0.764905 0.081 Uiso 1 1 calc R U . . .
H66C H 0.568225 1.020459 0.712907 0.081 Uiso 1 1 calc R U . . .
C67 C 0.51693(9) 0.90372(10) 0.56842(6) 0.0352(4) Uani 1 1 d . . . . .
H67 H 0.481448 0.880070 0.573471 0.042 Uiso 1 1 calc R U . . .
C68 C 0.53336(11) 0.87976(13) 0.52714(7) 0.0471(6) Uani 1 1 d . . . . .
H68A H 0.564607 0.905366 0.519292 0.071 Uiso 1 1 calc R U . . .
H68B H 0.497100 0.879684 0.503179 0.071 Uiso 1 1 calc R U . . .
H68C H 0.548956 0.838789 0.532326 0.071 Uiso 1 1 calc R U . . .
C69 C 0.49715(11) 0.96898(11) 0.56205(8) 0.0460(6) Uani 1 1 d . . . . .
H69A H 0.485826 0.983725 0.588613 0.069 Uiso 1 1 calc R U . . .
H69B H 0.462135 0.972115 0.537255 0.069 Uiso 1 1 calc R U . . .
H69C H 0.530771 0.993111 0.556177 0.069 Uiso 1 1 calc R U . . .
C70 C 0.73929(9) 0.86789(10) 0.64200(6) 0.0332(4) Uani 1 1 d . . . . .
H70 H 0.760765 0.848301 0.669851 0.040 Uiso 1 1 calc R U . . .
C71 C 0.74508(10) 0.82670(12) 0.60439(8) 0.0443(5) Uani 1 1 d . . . . .
H71A H 0.721853 0.789890 0.605765 0.066 Uiso 1 1 calc R U . . .
H71B H 0.787967 0.816633 0.606715 0.066 Uiso 1 1 calc R U . . .
H71C H 0.729142 0.847049 0.576490 0.066 Uiso 1 1 calc R U . . .
C72 C 0.77152(10) 0.92726(11) 0.63794(8) 0.0445(5) Uani 1 1 d . . . . .
H72A H 0.750624 0.948087 0.611303 0.067 Uiso 1 1 calc R U . . .
H72B H 0.813748 0.919364 0.636431 0.067 Uiso 1 1 calc R U . . .
H72C H 0.770855 0.952372 0.663496 0.067 Uiso 1 1 calc R U . . .
C73 C 0.93010(8) 0.71390(9) 0.41380(6) 0.0301(4) Uani 1 1 d . . . . .
C74 C 0.92919(9) 0.66067(10) 0.38927(6) 0.0322(4) Uani 1 1 d . . . . .
C75 C 0.98221(9) 0.63362(10) 0.38356(7) 0.0374(5) Uani 1 1 d . . . . .
H75 H 0.979945 0.598399 0.366232 0.045 Uiso 1 1 calc R U . . .
C76 C 1.03837(9) 0.65742(11) 0.40284(7) 0.0408(5) Uani 1 1 d . . . . .
H76 H 1.074726 0.639754 0.398170 0.049 Uiso 1 1 calc R U . . .
C77 C 1.04034(9) 0.70739(10) 0.42901(7) 0.0373(5) Uani 1 1 d . . . . .
H77 H 1.078889 0.723016 0.443102 0.045 Uiso 1 1 calc R U . . .
C78 C 0.98801(9) 0.73608(10) 0.43571(6) 0.0321(4) Uani 1 1 d . . . . .
C79 C 0.86884(9) 0.63115(10) 0.37477(7) 0.0331(4) Uani 1 1 d . . . . .
C80 C 0.83024(9) 0.64361(10) 0.33346(7) 0.0340(4) Uani 1 1 d . . . . .
C81 C 0.77225(9) 0.61799(10) 0.32342(7) 0.0357(5) Uani 1 1 d . . . . .
H81 H 0.746093 0.626830 0.295954 0.043 Uiso 1 1 calc R U . A 1
C82 C 0.75137(9) 0.57992(10) 0.35225(8) 0.0384(5) Uani 1 1 d . . . . .
C83 C 0.78959(10) 0.56839(10) 0.39270(8) 0.0387(5) Uani 1 1 d . . . . .
H83 H 0.775648 0.543170 0.412860 0.046 Uiso 1 1 calc R U . A 1
C84 C 0.84830(9) 0.59301(10) 0.40462(7) 0.0352(4) Uani 1 1 d . . . . .
C85 C 0.85191(9) 0.68321(12) 0.30037(7) 0.0400(5) Uani 1 1 d . . . . .
H85 H 0.880464 0.713689 0.316999 0.048 Uiso 1 1 calc R U . . .
C86 C 0.80038(11) 0.71676(13) 0.26967(8) 0.0491(6) Uani 1 1 d . . . . .
H86A H 0.817600 0.746844 0.253089 0.074 Uiso 1 1 calc R U . . .
H86B H 0.774769 0.736643 0.286901 0.074 Uiso 1 1 calc R U . . .
H86C H 0.775783 0.688282 0.249343 0.074 Uiso 1 1 calc R U . . .
C87 C 0.88713(11) 0.64554(14) 0.27355(8) 0.0551(7) Uani 1 1 d . . . . .
H87A H 0.861049 0.613177 0.258800 0.083 Uiso 1 1 calc R U . . .
H87B H 0.923159 0.628330 0.293021 0.083 Uiso 1 1 calc R U . . .
H87C H 0.899738 0.670981 0.251652 0.083 Uiso 1 1 calc R U . . .
C88 C 0.68951(10) 0.54955(12) 0.33714(10) 0.0516(6) Uani 1 1 d . . . . .
H88 H 0.658288 0.581772 0.328707 0.062 Uiso 1 1 calc R U . . .
C89 C 0.67076(14) 0.51116(15) 0.37159(12) 0.0736(10) Uani 1 1 d . . . . .
H89A H 0.698382 0.476858 0.378401 0.110 Uiso 1 1 calc R U . . .
H89B H 0.629140 0.496734 0.360601 0.110 Uiso 1 1 calc R U . . .
H89C H 0.672599 0.534983 0.398134 0.110 Uiso 1 1 calc R U . . .
C90 C 0.69004(13) 0.51227(14) 0.29614(10) 0.0653(8) Uani 1 1 d . . . . .
H90A H 0.699778 0.538234 0.273405 0.098 Uiso 1 1 calc R U . . .
H90B H 0.649927 0.494139 0.285415 0.098 Uiso 1 1 calc R U . . .
H90C H 0.720744 0.480614 0.303380 0.098 Uiso 1 1 calc R U . . .
C91 C 0.89075(11) 0.57473(11) 0.44747(8) 0.0438(5) Uani 1 1 d . . . . .
H91 H 0.923080 0.606079 0.454972 0.053 Uiso 1 1 calc R U . . .
C92 C 0.86027(13) 0.56916(14) 0.48621(8) 0.0565(7) Uani 1 1 d . . . . .
H92A H 0.840698 0.607249 0.490469 0.085 Uiso 1 1 calc R U . . .
H92B H 0.890933 0.559346 0.512691 0.085 Uiso 1 1 calc R U . . .
H92C H 0.829598 0.537326 0.480348 0.085 Uiso 1 1 calc R U . . .
C93 C 0.92172(14) 0.51570(14) 0.44043(10) 0.0652(8) Uani 1 1 d . . . . .
H93A H 0.890812 0.484607 0.431311 0.098 Uiso 1 1 calc R U . . .
H93B H 0.949353 0.503584 0.467801 0.098 Uiso 1 1 calc R U . . .
H93C H 0.944830 0.521081 0.417648 0.098 Uiso 1 1 calc R U . . .
C94 C 0.99626(8) 0.78602(10) 0.46856(7) 0.0331(4) Uani 1 1 d . . . . .
C95 C 0.99022(9) 0.77441(10) 0.51173(6) 0.0333(4) Uani 1 1 d . . . . .
C96 C 1.00671(9) 0.81904(10) 0.54326(7) 0.0351(4) Uani 1 1 d . . . . .
H96 H 1.003667 0.810923 0.572466 0.042 Uiso 1 1 calc R U . . .
C97 C 1.02739(9) 0.87482(10) 0.53358(6) 0.0333(4) Uani 1 1 d . . . . .
C98 C 1.03055(9) 0.88608(10) 0.49058(7) 0.0348(4) Uani 1 1 d . . . . .
H98 H 1.043420 0.924520 0.483217 0.042 Uiso 1 1 calc R U . . .
C99 C 1.01548(9) 0.84284(10) 0.45779(6) 0.0330(4) Uani 1 1 d . . . . .
C100 C 0.96782(10) 0.71368(10) 0.52431(7) 0.0383(5) Uani 1 1 d . . . . .
H100 H 0.937017 0.698916 0.498404 0.046 Uiso 1 1 calc R U . . .
C101 C 0.93631(11) 0.71685(12) 0.56259(7) 0.0438(5) Uani 1 1 d . . . . .
H10A H 0.966732 0.723244 0.589830 0.066 Uiso 1 1 calc R U . . .
H10B H 0.914689 0.679182 0.564504 0.066 Uiso 1 1 calc R U . . .
H10C H 0.907259 0.750157 0.558019 0.066 Uiso 1 1 calc R U . . .
C102 C 1.01869(12) 0.66708(12) 0.53394(9) 0.0514(6) Uani 1 1 d . . . . .
H10D H 1.037561 0.663765 0.508716 0.077 Uiso 1 1 calc R U . . .
H10E H 1.001786 0.628136 0.539540 0.077 Uiso 1 1 calc R U . . .
H10F H 1.049357 0.679442 0.559745 0.077 Uiso 1 1 calc R U . . .
C103 C 1.04936(9) 0.92292(10) 0.56791(7) 0.0361(5) Uani 1 1 d . . . . .
H103 H 1.040927 0.962750 0.553165 0.043 Uiso 1 1 calc R U . . .
C104 C 1.01763(10) 0.92196(11) 0.60614(7) 0.0405(5) Uani 1 1 d . . . . .
H10G H 1.025133 0.883372 0.621330 0.061 Uiso 1 1 calc R U . . .
H10H H 0.973807 0.927455 0.595105 0.061 Uiso 1 1 calc R U . . .
H10I H 1.033582 0.954419 0.626533 0.061 Uiso 1 1 calc R U . . .
C105 C 1.11870(10) 0.91765(12) 0.58478(8) 0.0455(5) Uani 1 1 d . . . . .
H10J H 1.133022 0.949846 0.605824 0.068 Uiso 1 1 calc R U . . .
H10K H 1.138698 0.921028 0.560126 0.068 Uiso 1 1 calc R U . . .
H10L H 1.128483 0.878740 0.599127 0.068 Uiso 1 1 calc R U . . .
C106 C 1.02189(9) 0.85777(11) 0.41171(7) 0.0371(5) Uani 1 1 d . . . . .
H106 H 0.998629 0.827166 0.391354 0.044 Uiso 1 1 calc R U . . .
C107 C 0.99650(10) 0.91962(11) 0.39645(7) 0.0409(5) Uani 1 1 d . . . . .
H10M H 1.022727 0.950698 0.412868 0.061 Uiso 1 1 calc R U . . .
H10N H 0.955363 0.923606 0.401564 0.061 Uiso 1 1 calc R U . . .
H10O H 0.995131 0.924190 0.365139 0.061 Uiso 1 1 calc R U . . .
C108 C 1.08855(11) 0.85475(13) 0.40825(9) 0.0515(6) Uani 1 1 d . . . . .
H10P H 1.091447 0.864177 0.378233 0.077 Uiso 1 1 calc R U . . .
H10Q H 1.104384 0.814320 0.415881 0.077 Uiso 1 1 calc R U . . .
H10R H 1.112455 0.883837 0.428438 0.077 Uiso 1 1 calc R U . . .
C109 C 0.64857(9) 0.76516(9) 0.33015(6) 0.0306(4) Uani 1 1 d . . . . .
C110 C 0.66326(9) 0.82567(10) 0.34160(7) 0.0337(4) Uani 1 1 d . . . . .
C111 C 0.62476(10) 0.87141(11) 0.32267(8) 0.0424(5) Uani 1 1 d . . . . .
H111 H 0.635980 0.911850 0.329768 0.051 Uiso 1 1 calc R U . . .
C112 C 0.56989(11) 0.85930(11) 0.29342(8) 0.0484(6) Uani 1 1 d . . . . .
H112 H 0.544154 0.890961 0.280116 0.058 Uiso 1 1 calc R U . . .
C113 C 0.55378(10) 0.80004(11) 0.28420(8) 0.0432(5) Uani 1 1 d . . . . .
H113 H 0.515666 0.791470 0.265227 0.052 Uiso 1 1 calc R U . . .
C114 C 0.59145(9) 0.75251(10) 0.30175(7) 0.0342(4) Uani 1 1 d . . . . .
C115 C 0.71586(9) 0.83905(9) 0.37887(7) 0.0326(4) Uani 1 1 d . . . . .
C116 C 0.77263(9) 0.85846(9) 0.37273(6) 0.0320(4) Uani 1 1 d . . . . .
C117 C 0.81773(9) 0.87322(10) 0.40953(7) 0.0329(4) Uani 1 1 d . . . . .
H117 H 0.856109 0.886407 0.405381 0.039 Uiso 1 1 calc R U . . .
C118 C 0.80884(8) 0.86942(9) 0.45182(6) 0.0303(4) Uani 1 1 d . . . . .
C119 C 0.75212(9) 0.85044(10) 0.45706(7) 0.0328(4) Uani 1 1 d . . . . .
H119 H 0.745126 0.847320 0.485783 0.039 Uiso 1 1 calc R U . . .
C120 C 0.70522(9) 0.83585(10) 0.42149(7) 0.0335(4) Uani 1 1 d . . . . .
C121 C 0.78348(10) 0.86904(11) 0.32711(7) 0.0400(5) Uani 1 1 d . . . . .
H121 H 0.754044 0.843646 0.306140 0.048 Uiso 1 1 calc R U . . .
C122 C 0.84791(10) 0.85231(13) 0.32279(7) 0.0466(6) Uani 1 1 d . . . . .
H12A H 0.876958 0.881767 0.338496 0.070 Uiso 1 1 calc R U . . .
H12B H 0.849568 0.852059 0.291800 0.070 Uiso 1 1 calc R U . . .
H12C H 0.858343 0.812416 0.335320 0.070 Uiso 1 1 calc R U . . .
C123 C 0.77067(13) 0.93443(13) 0.31416(9) 0.0564(7) Uani 1 1 d . . . . .
H12D H 0.728545 0.944171 0.314892 0.085 Uiso 1 1 calc R U . . .
H12E H 0.776910 0.940845 0.284523 0.085 Uiso 1 1 calc R U . . .
H12F H 0.798337 0.960323 0.334740 0.085 Uiso 1 1 calc R U . . .
C124 C 0.86010(9) 0.88723(10) 0.49040(7) 0.0347(4) Uani 1 1 d . . . . .
H124 H 0.896624 0.862831 0.488510 0.042 Uiso 1 1 calc R U . . .
C125 C 0.84567(10) 0.87478(12) 0.53496(7) 0.0439(5) Uani 1 1 d . . . . .
H12G H 0.812759 0.901273 0.539131 0.066 Uiso 1 1 calc R U . . .
H12H H 0.881968 0.882160 0.558103 0.066 Uiso 1 1 calc R U . . .
H12I H 0.833009 0.832909 0.536228 0.066 Uiso 1 1 calc R U . . .
C126 C 0.87682(11) 0.95287(11) 0.48721(8) 0.0464(6) Uani 1 1 d . . . . .
H12J H 0.887065 0.960261 0.458863 0.070 Uiso 1 1 calc R U . . .
H12K H 0.911913 0.962558 0.510803 0.070 Uiso 1 1 calc R U . . .
H12L H 0.842263 0.978083 0.489907 0.070 Uiso 1 1 calc R U . . .
C127 C 0.64145(9) 0.82477(11) 0.42885(7) 0.0404(5) Uani 1 1 d . . . . .
H127 H 0.617556 0.803409 0.402544 0.049 Uiso 1 1 calc R U . . .
C128 C 0.63933(10) 0.78705(11) 0.46889(8) 0.0437(5) Uani 1 1 d . . . . .
H12M H 0.659834 0.748710 0.467061 0.066 Uiso 1 1 calc R U . . .
H12N H 0.596884 0.779675 0.470052 0.066 Uiso 1 1 calc R U . . .
H12O H 0.659892 0.808441 0.495359 0.066 Uiso 1 1 calc R U . . .
C129 C 0.61153(11) 0.88537(14) 0.43169(10) 0.0596(7) Uani 1 1 d . . . . .
H12P H 0.634399 0.907438 0.457102 0.089 Uiso 1 1 calc R U . . .
H12Q H 0.569666 0.879336 0.434804 0.089 Uiso 1 1 calc R U . . .
H12R H 0.611280 0.908346 0.404991 0.089 Uiso 1 1 calc R U . . .
C130 C 0.56981(8) 0.68999(10) 0.29036(6) 0.0323(4) Uani 1 1 d . . . . .
C131 C 0.54236(9) 0.65601(10) 0.31881(7) 0.0346(4) Uani 1 1 d . . . . .
C132 C 0.51485(9) 0.60150(10) 0.30424(7) 0.0372(5) Uani 1 1 d . . . . .
H132 H 0.496032 0.578967 0.323314 0.045 Uiso 1 1 calc R U . . .
C133 C 0.51406(9) 0.57908(10) 0.26273(7) 0.0363(5) Uani 1 1 d . . . . .
C134 C 0.54435(9) 0.61141(10) 0.23615(7) 0.0373(5) Uani 1 1 d . . . . .
H134 H 0.546112 0.595682 0.208283 0.045 Uiso 1 1 calc R U . . .
C135 C 0.57215(9) 0.66610(10) 0.24915(7) 0.0348(4) Uani 1 1 d . . . . .
C136 C 0.54027(10) 0.67879(11) 0.36421(7) 0.0412(5) Uani 1 1 d . . . . .
H136 H 0.576833 0.704733 0.374362 0.049 Uiso 1 1 calc R U . . .
C137 C 0.54297(12) 0.62900(13) 0.39812(8) 0.0506(6) Uani 1 1 d . . . . .
H13A H 0.503923 0.607871 0.392715 0.076 Uiso 1 1 calc R U . . .
H13B H 0.551366 0.646515 0.427531 0.076 Uiso 1 1 calc R U . . .
H13C H 0.575352 0.600684 0.395854 0.076 Uiso 1 1 calc R U . . .
C138 C 0.48487(15) 0.71759(16) 0.36261(9) 0.0713(9) Uani 1 1 d . . . . .
H13D H 0.485414 0.751301 0.342638 0.107 Uiso 1 1 calc R U . . .
H13E H 0.485238 0.732911 0.391979 0.107 Uiso 1 1 calc R U . . .
H13F H 0.448035 0.693724 0.352159 0.107 Uiso 1 1 calc R U . . .
C139 C 0.47960(10) 0.52198(11) 0.24623(8) 0.0427(5) Uani 1 1 d . . . . .
H139 H 0.459313 0.507760 0.269702 0.051 Uiso 1 1 calc R U . . .
C140 C 0.52086(11) 0.47167(11) 0.23737(9) 0.0487(6) Uani 1 1 d . . . . .
H14D H 0.496525 0.435650 0.228121 0.073 Uiso 1 1 calc R U . . .
H14E H 0.551488 0.462984 0.264114 0.073 Uiso 1 1 calc R U . . .
H14F H 0.541138 0.483979 0.214167 0.073 Uiso 1 1 calc R U . . .
C141 C 0.42974(11) 0.53431(13) 0.20558(9) 0.0534(6) Uani 1 1 d . . . . .
H14G H 0.447822 0.551531 0.182643 0.080 Uiso 1 1 calc R U . . .
H14H H 0.400274 0.562598 0.212906 0.080 Uiso 1 1 calc R U . . .
H14I H 0.409106 0.496710 0.195086 0.080 Uiso 1 1 calc R U . . .
C142 C 0.60244(11) 0.70054(11) 0.21786(7) 0.0426(5) Uani 1 1 d . . . . .
H142 H 0.627239 0.733358 0.234837 0.051 Uiso 1 1 calc R U . . .
C143 C 0.64522(11) 0.66095(12) 0.19869(7) 0.0459(6) Uani 1 1 d . . . . .
H14J H 0.674622 0.641766 0.222498 0.069 Uiso 1 1 calc R U . . .
H14K H 0.666891 0.685574 0.181184 0.069 Uiso 1 1 calc R U . . .
H14L H 0.621604 0.630086 0.180067 0.069 Uiso 1 1 calc R U . . .
C144 C 0.55423(13) 0.72985(13) 0.18112(9) 0.0550(6) Uani 1 1 d . . . . .
H14M H 0.526932 0.698894 0.165583 0.082 Uiso 1 1 calc R U . . .
H14N H 0.574463 0.750243 0.160561 0.082 Uiso 1 1 calc R U . . .
H14O H 0.530682 0.759049 0.193887 0.082 Uiso 1 1 calc R U . . .
C145 C 0.61450(9) 0.71871(10) 0.58008(7) 0.0372(5) Uani 1 1 d . . . . .
H145 H 0.581260 0.744201 0.568035 0.045 Uiso 1 1 calc R U . . .
C146 C 0.63276(10) 0.68062(11) 0.55268(7) 0.0392(5) Uani 1 1 d . . . . .
H146 H 0.614334 0.682924 0.522372 0.047 Uiso 1 1 calc R U . . .
C147 C 0.68120(10) 0.63430(11) 0.56779(7) 0.0401(5) Uani 1 1 d . . . . .
H147 H 0.660268 0.594851 0.568160 0.048 Uiso 1 1 calc R U . . .
C148 C 0.71265(10) 0.64859(11) 0.61438(7) 0.0403(5) Uani 1 1 d . . . . .
H148 H 0.749107 0.627870 0.627017 0.048 Uiso 1 1 calc R U . . .
C149 C 0.69142(10) 0.68916(11) 0.63863(7) 0.0376(5) Uani 1 1 d . . . . .
H149 H 0.713524 0.694368 0.667937 0.045 Uiso 1 1 calc R U . . .
C150 C 0.77885(9) 0.70317(10) 0.49972(7) 0.0377(5) Uani 1 1 d . . . . .
H150 H 0.807523 0.734919 0.502539 0.045 Uiso 1 1 calc R U . . .
C151 C 0.76729(10) 0.68067(11) 0.53666(7) 0.0406(5) Uani 1 1 d . . . . .
H151 H 0.785600 0.699252 0.563642 0.049 Uiso 1 1 calc R U . . .
C152 C 0.72667(11) 0.62732(11) 0.53748(7) 0.0413(5) Uani 1 1 d . . . . .
H152 H 0.753398 0.592257 0.548329 0.050 Uiso 1 1 calc R U . . .
C153 C 0.69404(11) 0.61385(12) 0.49087(8) 0.0477(6) Uani 1 1 d . . . . .
H153 H 0.662523 0.584730 0.486040 0.057 Uiso 1 1 calc R U . . .
C154 C 0.70737(10) 0.64082(11) 0.45637(7) 0.0420(5) Uani 1 1 d . . . . .
H154 H 0.684087 0.629661 0.428383 0.050 Uiso 1 1 calc R U . . .
Y1 Y 0.60398(2) 0.78433(2) 0.66919(2) 0.02720(8) Uani 0.918(2) 1 d . . P A 1
Y2 Y 0.77816(2) 0.70420(2) 0.39574(2) 0.02816(10) Uani 0.918(2) 1 d . . P A 1
C22 C 0.5217(4) 0.6863(3) 0.7075(2) 0.0284(5) Uani 0.694(7) 1 d D U P B 1
C23 C 0.5535(3) 0.7037(3) 0.7496(2) 0.0291(9) Uani 0.694(7) 1 d D U P B 1
C24 C 0.6057(2) 0.6721(2) 0.7697(2) 0.0309(10) Uani 0.694(7) 1 d D U P B 1
H24 H 0.626599 0.683707 0.798243 0.037 Uiso 0.694(7) 1 calc R U P B 1
C25 C 0.62813(15) 0.62445(18) 0.74969(12) 0.0314(7) Uani 0.694(7) 1 d D U P B 1
C26 C 0.5985(2) 0.6105(2) 0.70683(15) 0.0312(9) Uani 0.694(7) 1 d D U P B 1
H26 H 0.614783 0.579892 0.691695 0.037 Uiso 0.694(7) 1 calc R U P B 1
C27 C 0.5460(3) 0.6399(4) 0.6857(2) 0.0290(12) Uani 0.694(7) 1 d D U P B 1
C28 C 0.52820(9) 0.75301(10) 0.77421(7) 0.0329(4) Uani 0.694(7) 1 d D U P B 1
H28 H 0.500338 0.778877 0.752531 0.039 Uiso 0.694(7) 1 calc R U P B 1
C29 C 0.5778(5) 0.7926(5) 0.8021(4) 0.0346(18) Uani 0.694(7) 1 d D U P B 1
H29A H 0.601390 0.768984 0.826325 0.052 Uiso 0.694(7) 1 calc R U P B 1
H29B H 0.558805 0.826578 0.813733 0.052 Uiso 0.694(7) 1 calc R U P B 1
H29C H 0.604780 0.807559 0.783868 0.052 Uiso 0.694(7) 1 calc R U P B 1
C30 C 0.4914(9) 0.7235(8) 0.8046(5) 0.042(3) Uani 0.694(7) 1 d D U P B 1
H30A H 0.455553 0.703562 0.786871 0.063 Uiso 0.694(7) 1 calc R U P B 1
H30B H 0.478471 0.754209 0.822925 0.063 Uiso 0.694(7) 1 calc R U P B 1
H30C H 0.516851 0.693805 0.823270 0.063 Uiso 0.694(7) 1 calc R U P B 1
C31 C 0.68363(13) 0.58866(15) 0.77132(11) 0.0324(8) Uani 0.694(7) 1 d D U P B 1
H31 H 0.674142 0.545518 0.764238 0.039 Uiso 0.694(7) 1 calc R U P B 1
C32 C 0.7371(3) 0.6055(3) 0.7510(2) 0.0402(11) Uani 0.694(7) 1 d D U P B 1
H32A H 0.747241 0.647841 0.756825 0.060 Uiso 0.694(7) 1 calc R U P B 1
H32B H 0.725836 0.598744 0.719336 0.060 Uiso 0.694(7) 1 calc R U P B 1
H32C H 0.772329 0.580637 0.763863 0.060 Uiso 0.694(7) 1 calc R U P B 1
C33 C 0.69991(19) 0.5940(2) 0.82089(14) 0.0380(9) Uani 0.694(7) 1 d D U P B 1
H33A H 0.730713 0.563924 0.833035 0.057 Uiso 0.694(7) 1 calc R U P B 1
H33B H 0.663473 0.587336 0.832447 0.057 Uiso 0.694(7) 1 calc R U P B 1
H33C H 0.716033 0.634154 0.829158 0.057 Uiso 0.694(7) 1 calc R U P B 1
C34 C 0.5165(4) 0.6209(5) 0.6387(3) 0.0344(13) Uani 0.694(7) 1 d D U P B 1
H34 H 0.502852 0.657654 0.620915 0.041 Uiso 0.694(7) 1 calc R U P B 1
C35 C 0.5599(4) 0.5854(5) 0.6168(3) 0.0368(13) Uani 0.694(7) 1 d D U P B 1
H35A H 0.568179 0.546176 0.630989 0.055 Uiso 0.694(7) 1 calc R U P B 1
H35B H 0.598145 0.607510 0.619666 0.055 Uiso 0.694(7) 1 calc R U P B 1
H35C H 0.541205 0.579714 0.585699 0.055 Uiso 0.694(7) 1 calc R U P B 1
C36 C 0.4612(3) 0.5809(3) 0.6382(3) 0.0384(12) Uani 0.694(7) 1 d D U P B 1
H36A H 0.443756 0.567915 0.608176 0.058 Uiso 0.694(7) 1 calc R U P B 1
H36B H 0.430607 0.603457 0.649474 0.058 Uiso 0.694(7) 1 calc R U P B 1
H36C H 0.473725 0.545676 0.656721 0.058 Uiso 0.694(7) 1 calc R U P B 1
Y1A Y 0.60672(17) 0.7583(4) 0.67860(17) 0.0464(14) Uani 0.082(2) 1 d . . P A 2
Y2A Y 0.77687(13) 0.7412(5) 0.39908(13) 0.058(2) Uani 0.082(2) 1 d . . P A 2
C22A C 0.5263(8) 0.6875(6) 0.7055(5) 0.0284(5) Uani 0.306(7) 1 d D U P A 2
C23A C 0.5557(7) 0.7102(6) 0.7464(5) 0.034(2) Uani 0.306(7) 1 d D U P A 2
C24A C 0.6135(6) 0.6886(5) 0.7654(5) 0.035(2) Uani 0.306(7) 1 d D U P A 2
H24A H 0.633685 0.703160 0.793389 0.042 Uiso 0.306(7) 1 calc R U P B 2
C25A C 0.6420(4) 0.6470(4) 0.7448(3) 0.0349(16) Uani 0.306(7) 1 d D U P A 2
C26A C 0.6115(5) 0.6258(5) 0.7041(4) 0.035(2) Uani 0.306(7) 1 d D U P A 2
H26A H 0.631224 0.596467 0.690221 0.042 Uiso 0.306(7) 1 calc R U P B 2
C27A C 0.5542(7) 0.6449(9) 0.6826(6) 0.032(3) Uani 0.306(7) 1 d D U P A 2
C28A C 0.52820(9) 0.75301(10) 0.77421(7) 0.0329(4) Uani 0.306(7) 1 d D U P A 2
H28A H 0.495104 0.774980 0.753624 0.039 Uiso 0.306(7) 1 calc R U P B 2
C29A C 0.5740(12) 0.8009(11) 0.7963(9) 0.035(4) Uani 0.306(7) 1 d D U P A 2
H29D H 0.599936 0.784209 0.822902 0.053 Uiso 0.306(7) 1 calc R U P B 2
H29E H 0.552029 0.835759 0.803830 0.053 Uiso 0.306(7) 1 calc R U P B 2
H29F H 0.599342 0.813146 0.776073 0.053 Uiso 0.306(7) 1 calc R U P B 2
C30A C 0.498(2) 0.7226(16) 0.8076(11) 0.036(4) Uani 0.306(7) 1 d D U P A 2
H30D H 0.464090 0.698179 0.792286 0.053 Uiso 0.306(7) 1 calc R U P B 2
H30E H 0.483661 0.753179 0.825184 0.053 Uiso 0.306(7) 1 calc R U P B 2
H30F H 0.528142 0.696950 0.826711 0.053 Uiso 0.306(7) 1 calc R U P B 2
C31A C 0.7044(3) 0.6236(4) 0.7685(2) 0.0380(18) Uani 0.306(7) 1 d D U P A 2
H31A H 0.728015 0.658011 0.784226 0.046 Uiso 0.306(7) 1 calc R U P B 2
C32A C 0.7406(7) 0.5971(8) 0.7374(5) 0.047(3) Uani 0.306(7) 1 d D U P A 2
H32D H 0.721259 0.559879 0.724795 0.071 Uiso 0.306(7) 1 calc R U P B 2
H32E H 0.782162 0.588581 0.753565 0.071 Uiso 0.306(7) 1 calc R U P B 2
H32F H 0.741720 0.625807 0.713945 0.071 Uiso 0.306(7) 1 calc R U P B 2
C33A C 0.6939(4) 0.5781(5) 0.8028(3) 0.041(2) Uani 0.306(7) 1 d D U P A 2
H33D H 0.667514 0.595942 0.820421 0.061 Uiso 0.306(7) 1 calc R U P B 2
H33E H 0.733011 0.567330 0.821942 0.061 Uiso 0.306(7) 1 calc R U P B 2
H33F H 0.674505 0.542133 0.788115 0.061 Uiso 0.306(7) 1 calc R U P B 2
C34A C 0.5172(9) 0.6179(12) 0.6403(6) 0.042(3) Uani 0.306(7) 1 d D U P A 2
H34A H 0.493139 0.651991 0.624484 0.051 Uiso 0.306(7) 1 calc R U P B 2
C35A C 0.5547(12) 0.5946(13) 0.6095(8) 0.059(6) Uani 0.306(7) 1 d D U P A 2
H35D H 0.583814 0.625357 0.605167 0.088 Uiso 0.306(7) 1 calc R U P B 2
H35E H 0.527837 0.584655 0.581246 0.088 Uiso 0.306(7) 1 calc R U P B 2
H35F H 0.576762 0.558541 0.621965 0.088 Uiso 0.306(7) 1 calc R U P B 2
C36A C 0.4704(10) 0.5714(11) 0.6460(8) 0.074(6) Uani 0.306(7) 1 d D U P A 2
H36D H 0.490754 0.538554 0.664439 0.111 Uiso 0.306(7) 1 calc R U P B 2
H36E H 0.450150 0.555540 0.617344 0.111 Uiso 0.306(7) 1 calc R U P B 2
H36F H 0.440245 0.589932 0.660045 0.111 Uiso 0.306(7) 1 calc R U P B 2

loop_
_atom_site_aniso_label
_atom_site_aniso_U_11
_atom_site_aniso_U_22
_atom_site_aniso_U_33
_atom_site_aniso_U_23
_atom_site_aniso_U_13
_atom_site_aniso_U_12
N1 0.0208(7) 0.0409(9) 0.0263(8) 0.0041(7) 0.0026(6) -0.0041(6)
N2 0.0245(7) 0.0359(9) 0.0252(8) -0.0003(7) 0.0028(6) -0.0025(6)
N3 0.0225(7) 0.0435(10) 0.0275(8) -0.0037(7) 0.0045(6) 0.0009(7)
N4 0.0217(7) 0.0425(10) 0.0300(8) -0.0068(7) 0.0018(6) -0.0010(7)
N5 0.0294(8) 0.0455(10) 0.0274(8) -0.0076(7) 0.0093(7) -0.0017(7)
N6 0.0314(9) 0.0542(11) 0.0279(9) -0.0048(8) 0.0131(7) -0.0033(8)
C1 0.0255(9) 0.0370(10) 0.0215(9) -0.0024(7) 0.0041(7) -0.0031(7)
C2 0.0238(9) 0.0411(11) 0.0246(9) -0.0011(8) 0.0025(7) -0.0029(8)
C3 0.0222(9) 0.0509(13) 0.0332(10) -0.0022(9) 0.0032(8) -0.0031(8)
C4 0.0255(9) 0.0490(13) 0.0390(11) 0.0011(9) 0.0124(8) -0.0064(9)
C5 0.0296(10) 0.0446(12) 0.0348(11) 0.0058(9) 0.0120(8) -0.0015(8)
C6 0.0237(9) 0.0393(11) 0.0245(9) -0.0008(8) 0.0064(7) -0.0016(8)
C7 0.0205(8) 0.0489(12) 0.0277(10) 0.0036(9) -0.0008(7) -0.0047(8)
C8 0.0252(9) 0.0564(14) 0.0279(10) -0.0008(9) -0.0010(8) -0.0015(9)
C9 0.0294(10) 0.0685(16) 0.0276(10) 0.0009(10) -0.0003(8) 0.0010(10)
C10 0.0313(11) 0.0674(16) 0.0314(11) 0.0096(10) 0.0000(9) 0.0059(10)
C11 0.0316(10) 0.0532(14) 0.0364(11) 0.0074(10) 0.0032(9) 0.0061(9)
C12 0.0225(9) 0.0494(12) 0.0291(10) 0.0023(9) 0.0008(7) -0.0019(8)
C13 0.0423(12) 0.0599(15) 0.0286(11) -0.0053(10) -0.0003(9) 0.0028(11)
C14 0.0445(13) 0.0720(17) 0.0345(12) -0.0098(11) 0.0019(10) 0.0043(12)
C15 0.080(2) 0.0627(18) 0.0603(18) -0.0109(14) 0.0277(16) -0.0105(15)
C16 0.0496(14) 0.0794(19) 0.0337(12) 0.0145(12) 0.0022(10) 0.0208(13)
C17 0.120(3) 0.139(4) 0.095(3) 0.080(3) -0.069(3) -0.080(3)
C18 0.068(2) 0.089(2) 0.080(2) 0.0307(19) -0.0361(18) -0.0070(18)
C19 0.0310(10) 0.0487(13) 0.0330(11) 0.0033(9) 0.0043(8) 0.0039(9)
C20 0.0363(11) 0.0512(14) 0.0429(13) 0.0001(10) 0.0038(9) 0.0021(10)
C21 0.0396(12) 0.0659(17) 0.0515(15) -0.0044(12) 0.0180(11) -0.0030(11)
C37 0.0252(9) 0.0392(11) 0.0211(9) -0.0006(8) 0.0049(7) -0.0015(8)
C38 0.0257(9) 0.0437(11) 0.0238(9) 0.0019(8) 0.0000(7) -0.0030(8)
C39 0.0377(11) 0.0496(13) 0.0316(11) 0.0043(9) -0.0098(9) -0.0095(10)
C40 0.0492(13) 0.0448(13) 0.0387(12) 0.0065(10) -0.0128(10) -0.0168(10)
C41 0.0432(12) 0.0414(12) 0.0328(11) 0.0069(9) -0.0042(9) -0.0074(9)
C42 0.0274(9) 0.0402(11) 0.0221(9) 0.0002(8) 0.0027(7) -0.0034(8)
C43 0.0239(9) 0.0424(11) 0.0262(9) 0.0008(8) -0.0019(7) -0.0035(8)
C44 0.0241(9) 0.0463(12) 0.0336(11) 0.0012(9) 0.0027(8) -0.0046(8)
C45 0.0244(9) 0.0472(12) 0.0435(12) -0.0013(10) 0.0069(8) -0.0022(9)
C46 0.0272(10) 0.0449(12) 0.0427(12) 0.0056(10) 0.0035(9) -0.0017(9)
C47 0.0326(10) 0.0456(12) 0.0351(11) 0.0085(9) 0.0036(8) -0.0011(9)
C48 0.0283(10) 0.0418(12) 0.0298(10) 0.0027(8) -0.0005(8) -0.0029(8)
C49 0.0270(10) 0.0612(15) 0.0347(11) 0.0040(10) 0.0046(8) 0.0016(9)
C50 0.0403(13) 0.0808(19) 0.0404(13) -0.0030(12) 0.0116(10) 0.0069(12)
C51 0.0404(13) 0.0750(18) 0.0487(14) 0.0146(13) 0.0144(11) -0.0083(12)
C52 0.0312(11) 0.0493(13) 0.0529(14) 0.0102(11) 0.0064(10) 0.0037(9)
C53 0.0367(11) 0.0426(12) 0.0414(12) 0.0017(10) 0.0018(9) 0.0048(9)
C54 0.0404(13) 0.0540(15) 0.0673(18) 0.0113(13) -0.0162(12) -0.0008(11)
C55 0.0415(12) 0.0473(13) 0.0285(10) 0.0043(9) 0.0048(9) 0.0030(10)
C56 0.0428(12) 0.0613(15) 0.0376(12) 0.0082(11) 0.0138(10) 0.0094(11)
C57 0.0736(19) 0.078(2) 0.0428(15) -0.0160(14) 0.0106(13) -0.0141(16)
C58 0.0283(9) 0.0359(10) 0.0219(9) 0.0022(7) 0.0007(7) -0.0036(8)
C59 0.0301(9) 0.0345(10) 0.0263(9) 0.0017(8) 0.0048(7) -0.0058(8)
C60 0.0248(9) 0.0364(10) 0.0303(10) 0.0026(8) 0.0052(7) -0.0030(8)
C61 0.0270(9) 0.0379(11) 0.0260(9) 0.0012(8) 0.0016(7) -0.0067(8)
C62 0.0290(9) 0.0400(11) 0.0215(9) 0.0020(8) 0.0050(7) -0.0044(8)
C63 0.0281(9) 0.0352(10) 0.0254(9) 0.0032(8) 0.0043(7) -0.0052(8)
C64 0.0335(10) 0.0497(13) 0.0264(10) -0.0016(9) 0.0081(8) -0.0029(9)
C65 0.0353(11) 0.0568(14) 0.0322(11) 0.0046(10) 0.0111(9) 0.0021(10)
C66 0.0660(17) 0.0564(15) 0.0469(14) -0.0138(12) 0.0261(13) -0.0122(13)
C67 0.0266(9) 0.0487(12) 0.0267(10) 0.0029(9) -0.0020(8) -0.0073(8)
C68 0.0425(12) 0.0684(16) 0.0255(10) -0.0008(10) -0.0030(9) -0.0020(11)
C69 0.0404(12) 0.0540(14) 0.0368(12) 0.0065(10) -0.0057(9) -0.0010(10)
C70 0.0275(9) 0.0452(12) 0.0265(10) 0.0048(8) 0.0051(7) -0.0023(8)
C71 0.0363(11) 0.0584(15) 0.0417(12) -0.0039(11) 0.0162(10) -0.0062(10)
C72 0.0294(10) 0.0533(14) 0.0496(13) 0.0027(11) 0.0063(9) -0.0069(10)
C73 0.0250(9) 0.0427(11) 0.0232(9) 0.0003(8) 0.0065(7) 0.0004(8)
C74 0.0250(9) 0.0440(11) 0.0270(9) -0.0024(8) 0.0043(7) 0.0001(8)
C75 0.0316(10) 0.0469(12) 0.0341(11) -0.0062(9) 0.0082(8) 0.0022(9)
C76 0.0256(10) 0.0573(14) 0.0398(12) -0.0054(10) 0.0077(8) 0.0053(9)
C77 0.0234(9) 0.0528(13) 0.0342(11) -0.0030(9) 0.0029(8) -0.0019(9)
C78 0.0241(9) 0.0442(11) 0.0275(10) -0.0012(8) 0.0050(7) -0.0019(8)
C79 0.0270(9) 0.0408(11) 0.0326(10) -0.0082(8) 0.0090(8) -0.0008(8)
C80 0.0287(9) 0.0451(12) 0.0291(10) -0.0103(9) 0.0085(8) -0.0028(8)
C81 0.0261(9) 0.0456(12) 0.0350(11) -0.0142(9) 0.0061(8) -0.0005(8)
C82 0.0289(10) 0.0399(12) 0.0482(13) -0.0136(10) 0.0127(9) -0.0041(8)
C83 0.0381(11) 0.0337(11) 0.0478(13) -0.0045(9) 0.0172(10) -0.0017(9)
C84 0.0314(10) 0.0369(11) 0.0390(11) -0.0046(9) 0.0116(8) 0.0039(8)
C85 0.0308(10) 0.0646(15) 0.0251(10) -0.0055(10) 0.0073(8) -0.0087(10)
C86 0.0390(12) 0.0699(17) 0.0348(12) 0.0040(11) 0.0006(9) -0.0110(11)
C87 0.0397(13) 0.089(2) 0.0381(13) -0.0132(13) 0.0133(10) -0.0070(13)
C88 0.0299(11) 0.0452(13) 0.0797(19) -0.0143(13) 0.0125(11) -0.0067(10)
C89 0.0584(17) 0.074(2) 0.099(2) -0.0297(18) 0.0395(17) -0.0328(15)
C90 0.0558(16) 0.0658(18) 0.0678(19) -0.0211(15) 0.0001(14) -0.0243(14)
C91 0.0423(12) 0.0464(13) 0.0429(13) 0.0040(10) 0.0100(10) 0.0043(10)
C92 0.0596(16) 0.0685(18) 0.0428(14) 0.0082(12) 0.0142(12) 0.0140(13)
C93 0.0693(19) 0.0672(19) 0.0594(17) 0.0092(14) 0.0151(14) 0.0294(15)
C94 0.0217(9) 0.0467(12) 0.0289(10) -0.0037(9) 0.0009(7) -0.0017(8)
C95 0.0243(9) 0.0460(12) 0.0278(10) -0.0010(8) 0.0020(7) -0.0032(8)
C96 0.0295(10) 0.0483(12) 0.0250(9) 0.0002(9) 0.0007(8) -0.0033(9)
C97 0.0253(9) 0.0467(12) 0.0255(9) -0.0009(8) 0.0006(7) -0.0015(8)
C98 0.0292(10) 0.0440(12) 0.0301(10) -0.0006(9) 0.0045(8) -0.0045(8)
C99 0.0234(9) 0.0474(12) 0.0276(10) -0.0028(8) 0.0041(7) -0.0033(8)
C100 0.0332(10) 0.0491(13) 0.0300(10) -0.0006(9) 0.0016(8) -0.0054(9)
C101 0.0418(12) 0.0564(14) 0.0325(11) 0.0019(10) 0.0065(9) -0.0119(10)
C102 0.0466(14) 0.0539(15) 0.0512(15) 0.0087(12) 0.0057(11) 0.0018(11)
C103 0.0323(10) 0.0442(12) 0.0283(10) -0.0009(9) -0.0008(8) -0.0064(9)
C104 0.0427(12) 0.0484(13) 0.0284(10) -0.0018(9) 0.0038(9) -0.0033(10)
C105 0.0362(11) 0.0604(15) 0.0356(12) -0.0051(10) -0.0014(9) -0.0076(10)
C106 0.0325(10) 0.0517(13) 0.0281(10) -0.0046(9) 0.0093(8) -0.0072(9)
C107 0.0372(11) 0.0571(14) 0.0286(10) -0.0003(9) 0.0080(9) -0.0071(10)
C108 0.0375(12) 0.0709(17) 0.0502(14) 0.0004(12) 0.0187(11) -0.0035(11)
C109 0.0254(9) 0.0421(11) 0.0244(9) -0.0049(8) 0.0054(7) -0.0022(8)
C110 0.0286(10) 0.0428(11) 0.0285(10) -0.0035(8) 0.0039(8) -0.0027(8)
C111 0.0428(12) 0.0395(12) 0.0405(12) -0.0046(9) -0.0004(10) -0.0034(9)
C112 0.0414(12) 0.0449(13) 0.0503(14) -0.0019(11) -0.0088(10) 0.0073(10)
C113 0.0318(11) 0.0507(13) 0.0398(12) -0.0057(10) -0.0077(9) -0.0005(9)
C114 0.0264(9) 0.0440(12) 0.0300(10) -0.0051(9) 0.0017(8) -0.0014(8)
C115 0.0288(9) 0.0389(11) 0.0293(10) -0.0066(8) 0.0051(8) -0.0035(8)
C116 0.0283(9) 0.0390(11) 0.0292(10) -0.0057(8) 0.0077(8) -0.0019(8)
C117 0.0246(9) 0.0433(11) 0.0319(10) -0.0042(9) 0.0086(8) -0.0035(8)
C118 0.0235(9) 0.0386(11) 0.0288(10) -0.0032(8) 0.0059(7) -0.0014(8)
C119 0.0275(9) 0.0442(12) 0.0274(10) -0.0038(8) 0.0073(8) -0.0065(8)
C120 0.0281(9) 0.0416(11) 0.0312(10) -0.0039(8) 0.0073(8) -0.0053(8)
C121 0.0339(11) 0.0597(14) 0.0269(10) -0.0064(9) 0.0078(8) -0.0019(10)
C122 0.0369(12) 0.0739(17) 0.0322(11) -0.0099(11) 0.0148(9) -0.0084(11)
C123 0.0613(16) 0.0709(18) 0.0405(13) 0.0098(12) 0.0191(12) 0.0013(14)
C124 0.0247(9) 0.0492(12) 0.0300(10) -0.0052(9) 0.0056(8) -0.0066(8)
C125 0.0342(11) 0.0661(15) 0.0302(11) -0.0056(10) 0.0045(9) -0.0119(10)
C126 0.0431(12) 0.0544(14) 0.0403(12) -0.0097(11) 0.0060(10) -0.0158(11)
C127 0.0266(10) 0.0606(14) 0.0335(11) -0.0070(10) 0.0052(8) -0.0114(9)
C128 0.0334(11) 0.0580(14) 0.0439(13) -0.0050(11) 0.0174(9) -0.0076(10)
C129 0.0352(12) 0.0757(19) 0.0720(19) 0.0119(15) 0.0207(12) 0.0033(12)
C130 0.0205(8) 0.0433(11) 0.0296(10) -0.0053(8) -0.0022(7) -0.0001(8)
C131 0.0260(9) 0.0466(12) 0.0287(10) -0.0050(9) 0.0006(8) -0.0008(8)
C132 0.0296(10) 0.0494(13) 0.0320(10) -0.0029(9) 0.0055(8) -0.0053(9)
C133 0.0276(10) 0.0440(12) 0.0360(11) -0.0055(9) 0.0042(8) -0.0045(8)
C134 0.0328(10) 0.0478(12) 0.0299(10) -0.0098(9) 0.0039(8) -0.0056(9)
C135 0.0251(9) 0.0453(12) 0.0325(10) -0.0064(9) 0.0029(8) -0.0024(8)
C136 0.0365(11) 0.0530(14) 0.0337(11) -0.0078(10) 0.0064(9) -0.0060(10)
C137 0.0480(14) 0.0682(17) 0.0365(12) -0.0022(11) 0.0115(10) -0.0048(12)
C138 0.074(2) 0.095(2) 0.0438(15) -0.0136(15) 0.0101(14) 0.0346(18)
C139 0.0365(11) 0.0527(14) 0.0390(12) -0.0100(10) 0.0089(9) -0.0113(10)
C140 0.0479(13) 0.0461(13) 0.0505(14) -0.0075(11) 0.0073(11) -0.0084(11)
C141 0.0359(12) 0.0601(16) 0.0592(16) -0.0164(13) -0.0001(11) -0.0115(11)
C142 0.0449(12) 0.0500(13) 0.0331(11) -0.0085(10) 0.0089(9) -0.0122(10)
C143 0.0402(12) 0.0672(16) 0.0309(11) -0.0058(10) 0.0091(9) -0.0110(11)
C144 0.0685(17) 0.0535(15) 0.0450(14) 0.0041(12) 0.0169(12) 0.0027(13)
C145 0.0276(10) 0.0495(13) 0.0340(11) -0.0031(9) 0.0054(8) -0.0029(9)
C146 0.0364(11) 0.0544(13) 0.0270(10) -0.0071(9) 0.0075(8) -0.0069(10)
C147 0.0432(12) 0.0455(12) 0.0352(11) -0.0056(9) 0.0164(9) -0.0040(10)
C148 0.0408(12) 0.0509(13) 0.0312(11) 0.0002(9) 0.0121(9) 0.0057(10)
C149 0.0329(10) 0.0526(13) 0.0274(10) -0.0017(9) 0.0065(8) 0.0000(9)
C150 0.0301(10) 0.0495(13) 0.0342(11) -0.0069(9) 0.0086(8) -0.0054(9)
C151 0.0363(11) 0.0542(14) 0.0328(11) -0.0094(10) 0.0112(9) -0.0043(10)
C152 0.0444(12) 0.0485(13) 0.0349(11) -0.0071(10) 0.0172(9) -0.0033(10)
C153 0.0504(14) 0.0562(15) 0.0419(13) -0.0141(11) 0.0216(11) -0.0164(11)
C154 0.0382(11) 0.0578(14) 0.0329(11) -0.0142(10) 0.0144(9) -0.0100(10)
Y1 0.01863(10) 0.04029(18) 0.02186(13) -0.00333(11) 0.00270(8) -0.00287(11)
Y2 0.01887(9) 0.0413(2) 0.02421(10) -0.00292(9) 0.00466(6) -0.00049(9)
C22 0.0216(14) 0.0376(10) 0.0276(10) 0.0060(8) 0.0089(8) -0.0003(8)
C23 0.0247(16) 0.0370(19) 0.0275(16) 0.0066(13) 0.0097(12) -0.0009(14)
C24 0.0250(17) 0.038(2) 0.0293(17) 0.0025(17) 0.0047(13) -0.0010(17)
C25 0.0236(14) 0.0380(19) 0.0340(15) 0.0037(13) 0.0090(11) -0.0021(12)
C26 0.0272(19) 0.036(2) 0.0334(15) -0.0008(15) 0.0121(13) -0.0030(14)
C27 0.0238(19) 0.039(2) 0.0269(17) 0.0049(15) 0.0123(15) -0.0048(15)
C28 0.0258(9) 0.0444(11) 0.0282(9) 0.0026(8) 0.0056(7) 0.0049(8)
C29 0.033(2) 0.045(3) 0.026(3) 0.001(3) 0.007(2) 0.002(2)
C30 0.036(5) 0.057(4) 0.036(3) 0.007(3) 0.014(3) 0.006(3)
C31 0.0244(14) 0.0319(17) 0.0408(17) 0.0008(13) 0.0074(12) -0.0003(12)
C32 0.029(2) 0.039(2) 0.055(3) 0.011(2) 0.0130(19) 0.0020(17)
C33 0.0276(16) 0.040(2) 0.042(2) 0.0010(17) -0.0013(17) 0.0038(14)
C34 0.036(2) 0.040(3) 0.029(2) -0.002(2) 0.0112(16) -0.003(2)
C35 0.043(2) 0.039(3) 0.031(2) -0.003(2) 0.0135(18) -0.0052(19)
C36 0.0365(19) 0.043(2) 0.037(3) -0.004(2) 0.0113(18) -0.0052(16)
Y1A 0.0250(13) 0.081(4) 0.0316(18) -0.009(2) 0.0028(11) 0.0025(19)
Y2A 0.0275(13) 0.105(7) 0.0409(17) 0.016(2) 0.0055(11) -0.0005(18)
C22A 0.0216(14) 0.0376(10) 0.0276(10) 0.0060(8) 0.0089(8) -0.0003(8)
C23A 0.027(4) 0.042(5) 0.034(3) 0.001(3) 0.006(3) 0.003(3)
C24A 0.024(3) 0.043(5) 0.036(4) 0.000(4) 0.005(3) -0.003(3)
C25A 0.025(3) 0.043(4) 0.039(3) 0.010(3) 0.011(2) 0.003(3)
C26A 0.027(4) 0.041(5) 0.040(3) 0.003(3) 0.016(3) 0.002(3)
C27A 0.030(4) 0.042(4) 0.029(3) 0.008(3) 0.017(3) 0.000(3)
C28A 0.0258(9) 0.0444(11) 0.0282(9) 0.0026(8) 0.0056(7) 0.0049(8)
C29A 0.038(5) 0.040(5) 0.024(6) 0.008(4) -0.003(4) 0.006(4)
C30A 0.027(7) 0.044(8) 0.038(6) -0.001(5) 0.010(5) 0.002(5)
C31A 0.020(3) 0.041(4) 0.054(4) 0.006(3) 0.010(2) -0.006(3)
C32A 0.025(4) 0.053(6) 0.068(8) 0.015(6) 0.018(5) 0.008(4)
C33A 0.027(4) 0.051(6) 0.043(6) 0.010(4) 0.006(4) 0.007(4)
C34A 0.050(6) 0.044(6) 0.032(5) 0.008(4) 0.007(3) 0.003(5)
C35A 0.080(10) 0.055(11) 0.048(8) -0.011(8) 0.027(7) -0.018(8)
C36A 0.080(10) 0.092(11) 0.053(10) -0.007(8) 0.021(8) -0.035(8)

_geom_special_details            
;
 All esds (except the esd in the dihedral angle between two l.s. planes)
 are estimated using the full covariance matrix.  The cell esds are taken
 into account individually in the estimation of esds in distances, angles
 and torsion angles; correlations between esds in cell parameters are only
 used when they are defined by crystal symmetry.  An approximate (isotropic)
 treatment of cell esds is used for estimating esds involving l.s. planes.
;
loop_
_geom_bond_atom_site_label_1
_geom_bond_atom_site_label_2
_geom_bond_distance
_geom_bond_site_symmetry_2
_geom_bond_publ_flag
N1 H1A 0.8800 . ?
N1 H1B 0.8800 . ?
N1 C1 1.374(2) . ?
N1 Y1 2.2472(15) . ?
N1 Y1A 2.414(5) . ?
N2 H2A 0.8800 . ?
N2 H2B 0.8800 . ?
N2 C37 1.379(2) . ?
N2 Y1 2.2880(15) . ?
N2 Y1A 2.167(4) . ?
N3 H3A 0.8800 . ?
N3 H3B 0.8800 . ?
N3 C73 1.381(2) . ?
N3 Y2 2.2795(16) . ?
N3 Y2A 2.165(3) . ?
N4 H4A 0.8800 . ?
N4 H4B 0.8800 . ?
N4 C109 1.381(3) . ?
N4 Y2 2.2557(16) . ?
N4 Y2A 2.303(5) . ?
N5 C145 1.397(3) . ?
N5 C149 1.394(3) . ?
N5 Y1 2.2058(17) . ?
N5 Y1A 2.127(4) . ?
N6 C150 1.395(3) . ?
N6 C154 1.392(3) . ?
N6 Y2 2.1868(17) . ?
N6 Y2A 2.395(5) . ?
C1 C2 1.418(3) . ?
C1 C6 1.405(3) . ?
C2 C3 1.391(3) . ?
C2 C7 1.504(3) . ?
C3 H3 0.9500 . ?
C3 C4 1.385(3) . ?
C4 H4 0.9500 . ?
C4 C5 1.388(3) . ?
C5 H5 0.9500 . ?
C5 C6 1.396(3) . ?
C6 C22 1.480(9) . ?
C6 C22A 1.55(2) . ?
C7 C8 1.417(3) . ?
C7 C12 1.402(3) . ?
C8 C9 1.389(3) . ?
C8 C13 1.518(3) . ?
C9 H9 0.9500 . ?
C9 C10 1.389(4) . ?
C10 C11 1.389(3) . ?
C10 C16 1.520(3) . ?
C11 H11 0.9500 . ?
C11 C12 1.399(3) . ?
C12 C19 1.520(3) . ?
C13 H13 1.0000 . ?
C13 C14 1.533(3) . ?
C13 C15 1.530(4) . ?
C14 H14A 0.9800 . ?
C14 H14B 0.9800 . ?
C14 H14C 0.9800 . ?
C15 H15A 0.9800 . ?
C15 H15B 0.9800 . ?
C15 H15C 0.9800 . ?
C16 H16 1.0000 . ?
C16 C17 1.476(5) . ?
C16 C18 1.485(4) . ?
C17 H17A 0.9800 . ?
C17 H17B 0.9800 . ?
C17 H17C 0.9800 . ?
C18 H18A 0.9800 . ?
C18 H18B 0.9800 . ?
C18 H18C 0.9800 . ?
C19 H19 1.0000 . ?
C19 C20 1.530(3) . ?
C19 C21 1.535(3) . ?
C20 H20A 0.9800 . ?
C20 H20B 0.9800 . ?
C20 H20C 0.9800 . ?
C21 H21A 0.9800 . ?
C21 H21B 0.9800 . ?
C21 H21C 0.9800 . ?
C37 C38 1.424(3) . ?
C37 C42 1.414(3) . ?
C38 C39 1.390(3) . ?
C38 C43 1.501(3) . ?
C39 H39 0.9500 . ?
C39 C40 1.377(3) . ?
C40 H40 0.9500 . ?
C40 C41 1.394(3) . ?
C41 H41 0.9500 . ?
C41 C42 1.380(3) . ?
C42 C58 1.498(2) . ?
C43 C44 1.412(3) . ?
C43 C48 1.407(3) . ?
C44 C45 1.396(3) . ?
C44 C49 1.526(3) . ?
C45 H45 0.9500 . ?
C45 C46 1.390(3) . ?
C46 C47 1.381(3) . ?
C46 C52 1.524(3) . ?
C47 H47 0.9500 . ?
C47 C48 1.397(3) . ?
C48 C55 1.516(3) . ?
C49 H49 1.0000 . ?
C49 C50 1.520(4) . ?
C49 C51 1.532(3) . ?
C50 H50A 0.9800 . ?
C50 H50B 0.9800 . ?
C50 H50C 0.9800 . ?
C51 H51A 0.9800 . ?
C51 H51B 0.9800 . ?
C51 H51C 0.9800 . ?
C52 H52 1.0000 . ?
C52 C53 1.518(3) . ?
C52 C54 1.533(4) . ?
C53 H53A 0.9800 . ?
C53 H53B 0.9800 . ?
C53 H53C 0.9800 . ?
C54 H54A 0.9800 . ?
C54 H54B 0.9800 . ?
C54 H54C 0.9800 . ?
C55 H55 1.0000 . ?
C55 C56 1.527(3) . ?
C55 C57 1.541(3) . ?
C56 H56A 0.9800 . ?
C56 H56B 0.9800 . ?
C56 H56C 0.9800 . ?
C57 H57A 0.9800 . ?
C57 H57B 0.9800 . ?
C57 H57C 0.9800 . ?
C58 C59 1.417(3) . ?
C58 C63 1.420(3) . ?
C58 Y1 2.800(2) . ?
C59 C60 1.395(3) . ?
C59 C64 1.517(3) . ?
C59 Y1 2.924(2) . ?
C60 H60 0.9500 . ?
C60 C61 1.398(3) . ?
C61 C62 1.392(3) . ?
C61 C67 1.525(3) . ?
C62 H62 0.9500 . ?
C62 C63 1.405(3) . ?
C62 Y1 3.010(2) . ?
C63 C70 1.520(3) . ?
C63 Y1 2.8644(19) . ?
C64 H64 1.0000 . ?
C64 C65 1.539(3) . ?
C64 C66 1.534(3) . ?
C65 H65A 0.9800 . ?
C65 H65B 0.9800 . ?
C65 H65C 0.9800 . ?
C66 H66A 0.9800 . ?
C66 H66B 0.9800 . ?
C66 H66C 0.9800 . ?
C67 H67 1.0000 . ?
C67 C68 1.519(3) . ?
C67 C69 1.523(3) . ?
C68 H68A 0.9800 . ?
C68 H68B 0.9800 . ?
C68 H68C 0.9800 . ?
C69 H69A 0.9800 . ?
C69 H69B 0.9800 . ?
C69 H69C 0.9800 . ?
C70 H70 1.0000 . ?
C70 C71 1.523(3) . ?
C70 C72 1.530(3) . ?
C71 H71A 0.9800 . ?
C71 H71B 0.9800 . ?
C71 H71C 0.9800 . ?
C72 H72A 0.9800 . ?
C72 H72B 0.9800 . ?
C72 H72C 0.9800 . ?
C73 C74 1.412(3) . ?
C73 C78 1.423(3) . ?
C74 C75 1.386(3) . ?
C74 C79 1.490(3) . ?
C75 H75 0.9500 . ?
C75 C76 1.383(3) . ?
C76 H76 0.9500 . ?
C76 C77 1.379(3) . ?
C77 H77 0.9500 . ?
C77 C78 1.399(3) . ?
C78 C94 1.500(3) . ?
C79 C80 1.418(3) . ?
C79 C84 1.416(3) . ?
C79 Y2 2.805(2) . ?
C80 C81 1.398(3) . ?
C80 C85 1.523(3) . ?
C80 Y2 2.834(2) . ?
C81 H81 0.9500 . ?
C81 C82 1.396(3) . ?
C81 Y2 2.953(2) . ?
C82 C83 1.390(3) . ?
C82 C88 1.529(3) . ?
C83 H83 0.9500 . ?
C83 C84 1.405(3) . ?
C83 Y2 3.044(2) . ?
C84 C91 1.522(3) . ?
C84 Y2 2.922(2) . ?
C85 H85 1.0000 . ?
C85 C86 1.530(3) . ?
C85 C87 1.529(3) . ?
C86 H86A 0.9800 . ?
C86 H86B 0.9800 . ?
C86 H86C 0.9800 . ?
C87 H87A 0.9800 . ?
C87 H87B 0.9800 . ?
C87 H87C 0.9800 . ?
C88 H88 1.0000 . ?
C88 C89 1.510(4) . ?
C88 C90 1.533(4) . ?
C89 H89A 0.9800 . ?
C89 H89B 0.9800 . ?
C89 H89C 0.9800 . ?
C90 H90A 0.9800 . ?
C90 H90B 0.9800 . ?
C90 H90C 0.9800 . ?
C91 H91 1.0000 . ?
C91 C92 1.527(3) . ?
C91 C93 1.529(4) . ?
C92 H92A 0.9800 . ?
C92 H92B 0.9800 . ?
C92 H92C 0.9800 . ?
C93 H93A 0.9800 . ?
C93 H93B 0.9800 . ?
C93 H93C 0.9800 . ?
C94 C95 1.413(3) . ?
C94 C99 1.405(3) . ?
C95 C96 1.394(3) . ?
C95 C100 1.528(3) . ?
C96 H96 0.9500 . ?
C96 C97 1.386(3) . ?
C97 C98 1.388(3) . ?
C97 C103 1.522(3) . ?
C98 H98 0.9500 . ?
C98 C99 1.395(3) . ?
C99 C106 1.520(3) . ?
C100 H100 1.0000 . ?
C100 C101 1.525(3) . ?
C100 C102 1.528(3) . ?
C101 H10A 0.9800 . ?
C101 H10B 0.9800 . ?
C101 H10C 0.9800 . ?
C102 H10D 0.9800 . ?
C102 H10E 0.9800 . ?
C102 H10F 0.9800 . ?
C103 H103 1.0000 . ?
C103 C104 1.525(3) . ?
C103 C105 1.541(3) . ?
C104 H10G 0.9800 . ?
C104 H10H 0.9800 . ?
C104 H10I 0.9800 . ?
C105 H10J 0.9800 . ?
C105 H10K 0.9800 . ?
C105 H10L 0.9800 . ?
C106 H106 1.0000 . ?
C106 C107 1.529(3) . ?
C106 C108 1.533(3) . ?
C107 H10M 0.9800 . ?
C107 H10N 0.9800 . ?
C107 H10O 0.9800 . ?
C108 H10P 0.9800 . ?
C108 H10Q 0.9800 . ?
C108 H10R 0.9800 . ?
C109 C110 1.417(3) . ?
C109 C114 1.423(3) . ?
C110 C111 1.385(3) . ?
C110 C115 1.499(3) . ?
C111 H111 0.9500 . ?
C111 C112 1.393(3) . ?
C112 H112 0.9500 . ?
C112 C113 1.384(3) . ?
C113 H113 0.9500 . ?
C113 C114 1.393(3) . ?
C114 C130 1.494(3) . ?
C115 C116 1.405(3) . ?
C115 C120 1.410(3) . ?
C115 Y2A 2.583(10) . ?
C116 C117 1.397(3) . ?
C116 C121 1.521(3) . ?
C116 Y2A 2.738(10) . ?
C117 H117 0.9500 . ?
C117 C118 1.386(3) . ?
C118 C119 1.391(3) . ?
C118 C124 1.529(3) . ?
C119 H119 0.9500 . ?
C119 C120 1.395(3) . ?
C120 C127 1.527(3) . ?
C120 Y2A 2.840(10) . ?
C121 H121 1.0000 . ?
C121 C122 1.535(3) . ?
C121 C123 1.525(4) . ?
C122 H12A 0.9800 . ?
C122 H12B 0.9800 . ?
C122 H12C 0.9800 . ?
C123 H12D 0.9800 . ?
C123 H12E 0.9800 . ?
C123 H12F 0.9800 . ?
C124 H124 1.0000 . ?
C124 C125 1.528(3) . ?
C124 C126 1.521(3) . ?
C125 H12G 0.9800 . ?
C125 H12H 0.9800 . ?
C125 H12I 0.9800 . ?
C126 H12J 0.9800 . ?
C126 H12K 0.9800 . ?
C126 H12L 0.9800 . ?
C127 H127 1.0000 . ?
C127 C128 1.520(3) . ?
C127 C129 1.522(4) . ?
C128 H12M 0.9800 . ?
C128 H12N 0.9800 . ?
C128 H12O 0.9800 . ?
C129 H12P 0.9800 . ?
C129 H12Q 0.9800 . ?
C129 H12R 0.9800 . ?
C130 C131 1.413(3) . ?
C130 C135 1.409(3) . ?
C131 C132 1.395(3) . ?
C131 C136 1.521(3) . ?
C132 H132 0.9500 . ?
C132 C133 1.390(3) . ?
C133 C134 1.390(3) . ?
C133 C139 1.522(3) . ?
C134 H134 0.9500 . ?
C134 C135 1.391(3) . ?
C135 C142 1.521(3) . ?
C136 H136 1.0000 . ?
C136 C137 1.529(3) . ?
C136 C138 1.512(4) . ?
C137 H13A 0.9800 . ?
C137 H13B 0.9800 . ?
C137 H13C 0.9800 . ?
C138 H13D 0.9800 . ?
C138 H13E 0.9800 . ?
C138 H13F 0.9800 . ?
C139 H139 1.0000 . ?
C139 C140 1.522(3) . ?
C139 C141 1.526(3) . ?
C140 H14D 0.9800 . ?
C140 H14E 0.9800 . ?
C140 H14F 0.9800 . ?
C141 H14G 0.9800 . ?
C141 H14H 0.9800 . ?
C141 H14I 0.9800 . ?
C142 H142 1.0000 . ?
C142 C143 1.526(3) . ?
C142 C144 1.543(4) . ?
C143 H14J 0.9800 . ?
C143 H14K 0.9800 . ?
C143 H14L 0.9800 . ?
C144 H14M 0.9800 . ?
C144 H14N 0.9800 . ?
C144 H14O 0.9800 . ?
C145 H145 0.9500 . ?
C145 C146 1.336(3) . ?
C146 H146 0.9500 . ?
C146 C147 1.502(3) . ?
C147 H147 1.0000 . ?
C147 C148 1.509(3) . ?
C147 C152 1.552(3) . ?
C148 H148 0.9500 . ?
C148 C149 1.337(3) . ?
C149 H149 0.9500 . ?
C150 H150 0.9500 . ?
C150 C151 1.339(3) . ?
C151 H151 0.9500 . ?
C151 C152 1.506(3) . ?
C152 H152 1.0000 . ?
C152 C153 1.513(3) . ?
C153 H153 0.9500 . ?
C153 C154 1.329(3) . ?
C154 H154 0.9500 . ?
C22 C23 1.411(6) . ?
C22 C27 1.415(6) . ?
C23 C24 1.395(6) . ?
C23 C28 1.525(5) . ?
C24 H24 0.9500 . ?
C24 C25 1.386(5) . ?
C25 C26 1.396(5) . ?
C25 C31 1.513(4) . ?
C26 H26 0.9500 . ?
C26 C27 1.389(6) . ?
C27 C34 1.534(6) . ?
C28 H28 1.0000 . ?
C28 C29 1.536(6) . ?
C28 C30 1.542(6) . ?
C29 H29A 0.9800 . ?
C29 H29B 0.9800 . ?
C29 H29C 0.9800 . ?
C30 H30A 0.9800 . ?
C30 H30B 0.9800 . ?
C30 H30C 0.9800 . ?
C31 H31 1.0000 . ?
C31 C32 1.529(6) . ?
C31 C33 1.519(5) . ?
C32 H32A 0.9800 . ?
C32 H32B 0.9800 . ?
C32 H32C 0.9800 . ?
C33 H33A 0.9800 . ?
C33 H33B 0.9800 . ?
C33 H33C 0.9800 . ?
C34 H34 1.0000 . ?
C34 C35 1.536(7) . ?
C34 C36 1.533(6) . ?
C35 H35A 0.9800 . ?
C35 H35B 0.9800 . ?
C35 H35C 0.9800 . ?
C36 H36A 0.9800 . ?
C36 H36B 0.9800 . ?
C36 H36C 0.9800 . ?
Y1A C22A 2.679(13) . ?
Y1A C23A 2.842(18) . ?
Y1A C27A 2.81(2) . ?
C22A C23A 1.401(13) . ?
C22A C27A 1.419(13) . ?
C23A C24A 1.394(13) . ?
C23A C28A 1.515(11) . ?
C24A H24A 0.9500 . ?
C24A C25A 1.370(11) . ?
C25A C26A 1.389(11) . ?
C25A C31A 1.530(9) . ?
C26A H26A 0.9500 . ?
C26A C27A 1.387(12) . ?
C27A C34A 1.524(13) . ?
C28A H28A 1.0000 . ?
C28A C29A 1.540(13) . ?
C28A C30A 1.522(14) . ?
C29A H29D 0.9800 . ?
C29A H29E 0.9800 . ?
C29A H29F 0.9800 . ?
C30A H30D 0.9800 . ?
C30A H30E 0.9800 . ?
C30A H30F 0.9800 . ?
C31A H31A 1.0000 . ?
C31A C32A 1.522(11) . ?
C31A C33A 1.535(10) . ?
C32A H32D 0.9800 . ?
C32A H32E 0.9800 . ?
C32A H32F 0.9800 . ?
C33A H33D 0.9800 . ?
C33A H33E 0.9800 . ?
C33A H33F 0.9800 . ?
C34A H34A 1.0000 . ?
C34A C35A 1.511(14) . ?
C34A C36A 1.519(15) . ?
C35A H35D 0.9800 . ?
C35A H35E 0.9800 . ?
C35A H35F 0.9800 . ?
C36A H36D 0.9800 . ?
C36A H36E 0.9800 . ?
C36A H36F 0.9800 . ?

loop_
_geom_angle_atom_site_label_1
_geom_angle_atom_site_label_2
_geom_angle_atom_site_label_3
_geom_angle
_geom_angle_site_symmetry_1
_geom_angle_site_symmetry_3
_geom_angle_publ_flag
C1 N1 H1A 109.7 . . ?
C1 N1 H1B 117.1 . . ?
C1 N1 Y1 140.55(13) . . ?
C1 N1 Y1A 125.9(3) . . ?
Y1 N1 H1A 109.7 . . ?
Y1A N1 H1B 117.1 . . ?
C37 N2 H2A 114.6 . . ?
C37 N2 H2B 106.4 . . ?
C37 N2 Y1 130.84(13) . . ?
C37 N2 Y1A 147.2(3) . . ?
Y1 N2 H2A 114.6 . . ?
Y1A N2 H2B 106.4 . . ?
C73 N3 H3A 114.4 . . ?
C73 N3 H3B 104.5 . . ?
C73 N3 Y2 131.24(14) . . ?
C73 N3 Y2A 150.9(3) . . ?
Y2 N3 H3A 114.4 . . ?
Y2A N3 H3B 104.5 . . ?
C109 N4 H4A 108.6 . . ?
C109 N4 H4B 119.1 . . ?
C109 N4 Y2 142.78(14) . . ?
C109 N4 Y2A 121.7(3) . . ?
Y2 N4 H4A 108.6 . . ?
Y2A N4 H4B 119.1 . . ?
C145 N5 Y1 124.29(14) . . ?
C145 N5 Y1A 133.7(2) . . ?
C149 N5 C145 112.76(17) . . ?
C149 N5 Y1 122.93(13) . . ?
C149 N5 Y1A 111.7(2) . . ?
C150 N6 Y2 129.28(14) . . ?
C150 N6 Y2A 115.9(2) . . ?
C154 N6 C150 113.12(18) . . ?
C154 N6 Y2 117.21(13) . . ?
C154 N6 Y2A 129.9(2) . . ?
N1 C1 C2 123.68(18) . . ?
N1 C1 C6 118.31(17) . . ?
C6 C1 C2 117.99(17) . . ?
C1 C2 C7 122.13(17) . . ?
C3 C2 C1 119.85(18) . . ?
C3 C2 C7 117.95(17) . . ?
C2 C3 H3 119.1 . . ?
C4 C3 C2 121.89(19) . . ?
C4 C3 H3 119.1 . . ?
C3 C4 H4 120.8 . . ?
C3 C4 C5 118.37(19) . . ?
C5 C4 H4 120.8 . . ?
C4 C5 H5 119.4 . . ?
C4 C5 C6 121.3(2) . . ?
C6 C5 H5 119.4 . . ?
C1 C6 C22 122.5(2) . . ?
C1 C6 C22A 118.2(3) . . ?
C5 C6 C1 120.42(18) . . ?
C5 C6 C22 117.0(2) . . ?
C5 C6 C22A 121.2(3) . . ?
C8 C7 C2 119.4(2) . . ?
C12 C7 C2 120.74(19) . . ?
C12 C7 C8 119.63(19) . . ?
C7 C8 C13 120.80(19) . . ?
C9 C8 C7 118.7(2) . . ?
C9 C8 C13 120.5(2) . . ?
C8 C9 H9 118.7 . . ?
C8 C9 C10 122.6(2) . . ?
C10 C9 H9 118.7 . . ?
C9 C10 C11 117.8(2) . . ?
C9 C10 C16 120.2(2) . . ?
C11 C10 C16 121.9(2) . . ?
C10 C11 H11 119.1 . . ?
C10 C11 C12 121.9(2) . . ?
C12 C11 H11 119.1 . . ?
C7 C12 C19 121.74(18) . . ?
C11 C12 C7 119.2(2) . . ?
C11 C12 C19 119.0(2) . . ?
C8 C13 H13 107.2 . . ?
C8 C13 C14 114.3(2) . . ?
C8 C13 C15 110.8(2) . . ?
C14 C13 H13 107.2 . . ?
C15 C13 H13 107.2 . . ?
C15 C13 C14 109.8(2) . . ?
C13 C14 H14A 109.5 . . ?
C13 C14 H14B 109.5 . . ?
C13 C14 H14C 109.5 . . ?
H14A C14 H14B 109.5 . . ?
H14A C14 H14C 109.5 . . ?
H14B C14 H14C 109.5 . . ?
C13 C15 H15A 109.5 . . ?
C13 C15 H15B 109.5 . . ?
C13 C15 H15C 109.5 . . ?
H15A C15 H15B 109.5 . . ?
H15A C15 H15C 109.5 . . ?
H15B C15 H15C 109.5 . . ?
C10 C16 H16 106.6 . . ?
C17 C16 C10 114.4(2) . . ?
C17 C16 H16 106.6 . . ?
C17 C16 C18 110.9(3) . . ?
C18 C16 C10 111.3(2) . . ?
C18 C16 H16 106.6 . . ?
C16 C17 H17A 109.5 . . ?
C16 C17 H17B 109.5 . . ?
C16 C17 H17C 109.5 . . ?
H17A C17 H17B 109.5 . . ?
H17A C17 H17C 109.5 . . ?
H17B C17 H17C 109.5 . . ?
C16 C18 H18A 109.5 . . ?
C16 C18 H18B 109.5 . . ?
C16 C18 H18C 109.5 . . ?
H18A C18 H18B 109.5 . . ?
H18A C18 H18C 109.5 . . ?
H18B C18 H18C 109.5 . . ?
C12 C19 H19 107.8 . . ?
C12 C19 C20 112.56(19) . . ?
C12 C19 C21 111.53(18) . . ?
C20 C19 H19 107.8 . . ?
C20 C19 C21 109.3(2) . . ?
C21 C19 H19 107.8 . . ?
C19 C20 H20A 109.5 . . ?
C19 C20 H20B 109.5 . . ?
C19 C20 H20C 109.5 . . ?
H20A C20 H20B 109.5 . . ?
H20A C20 H20C 109.5 . . ?
H20B C20 H20C 109.5 . . ?
C19 C21 H21A 109.5 . . ?
C19 C21 H21B 109.5 . . ?
C19 C21 H21C 109.5 . . ?
H21A C21 H21B 109.5 . . ?
H21A C21 H21C 109.5 . . ?
H21B C21 H21C 109.5 . . ?
N2 C37 C38 124.96(18) . . ?
N2 C37 C42 118.25(16) . . ?
C42 C37 C38 116.74(18) . . ?
C37 C38 C43 123.71(18) . . ?
C39 C38 C37 119.36(19) . . ?
C39 C38 C43 116.78(17) . . ?
C38 C39 H39 118.6 . . ?
C40 C39 C38 122.84(19) . . ?
C40 C39 H39 118.6 . . ?
C39 C40 H40 120.9 . . ?
C39 C40 C41 118.3(2) . . ?
C41 C40 H40 120.9 . . ?
C40 C41 H41 119.8 . . ?
C42 C41 C40 120.4(2) . . ?
C42 C41 H41 119.8 . . ?
C37 C42 C58 116.95(17) . . ?
C41 C42 C37 122.12(18) . . ?
C41 C42 C58 120.81(18) . . ?
C44 C43 C38 119.26(18) . . ?
C48 C43 C38 120.53(19) . . ?
C48 C43 C44 119.67(19) . . ?
C43 C44 C49 121.23(19) . . ?
C45 C44 C43 118.7(2) . . ?
C45 C44 C49 120.1(2) . . ?
C44 C45 H45 118.9 . . ?
C46 C45 C44 122.3(2) . . ?
C46 C45 H45 118.9 . . ?
C45 C46 C52 120.7(2) . . ?
C47 C46 C45 118.1(2) . . ?
C47 C46 C52 121.2(2) . . ?
C46 C47 H47 119.0 . . ?
C46 C47 C48 122.1(2) . . ?
C48 C47 H47 119.0 . . ?
C43 C48 C55 122.03(19) . . ?
C47 C48 C43 119.1(2) . . ?
C47 C48 C55 118.77(19) . . ?
C44 C49 H49 107.2 . . ?
C44 C49 C51 111.48(19) . . ?
C50 C49 C44 113.7(2) . . ?
C50 C49 H49 107.2 . . ?
C50 C49 C51 109.8(2) . . ?
C51 C49 H49 107.2 . . ?
C49 C50 H50A 109.5 . . ?
C49 C50 H50B 109.5 . . ?
C49 C50 H50C 109.5 . . ?
H50A C50 H50B 109.5 . . ?
H50A C50 H50C 109.5 . . ?
H50B C50 H50C 109.5 . . ?
C49 C51 H51A 109.5 . . ?
C49 C51 H51B 109.5 . . ?
C49 C51 H51C 109.5 . . ?
H51A C51 H51B 109.5 . . ?
H51A C51 H51C 109.5 . . ?
H51B C51 H51C 109.5 . . ?
C46 C52 H52 107.7 . . ?
C46 C52 C54 111.9(2) . . ?
C53 C52 C46 111.64(18) . . ?
C53 C52 H52 107.7 . . ?
C53 C52 C54 110.1(2) . . ?
C54 C52 H52 107.7 . . ?
C52 C53 H53A 109.5 . . ?
C52 C53 H53B 109.5 . . ?
C52 C53 H53C 109.5 . . ?
H53A C53 H53B 109.5 . . ?
H53A C53 H53C 109.5 . . ?
H53B C53 H53C 109.5 . . ?
C52 C54 H54A 109.5 . . ?
C52 C54 H54B 109.5 . . ?
C52 C54 H54C 109.5 . . ?
H54A C54 H54B 109.5 . . ?
H54A C54 H54C 109.5 . . ?
H54B C54 H54C 109.5 . . ?
C48 C55 H55 107.8 . . ?
C48 C55 C56 113.7(2) . . ?
C48 C55 C57 110.4(2) . . ?
C56 C55 H55 107.8 . . ?
C56 C55 C57 109.2(2) . . ?
C57 C55 H55 107.8 . . ?
C55 C56 H56A 109.5 . . ?
C55 C56 H56B 109.5 . . ?
C55 C56 H56C 109.5 . . ?
H56A C56 H56B 109.5 . . ?
H56A C56 H56C 109.5 . . ?
H56B C56 H56C 109.5 . . ?
C55 C57 H57A 109.5 . . ?
C55 C57 H57B 109.5 . . ?
C55 C57 H57C 109.5 . . ?
H57A C57 H57B 109.5 . . ?
H57A C57 H57C 109.5 . . ?
H57B C57 H57C 109.5 . . ?
C42 C58 Y1 109.02(12) . . ?
C59 C58 C42 121.25(17) . . ?
C59 C58 C63 119.92(17) . . ?
C59 C58 Y1 80.57(11) . . ?
C63 C58 C42 118.75(17) . . ?
C63 C58 Y1 78.01(11) . . ?
C58 C59 C64 121.23(17) . . ?
C58 C59 Y1 70.87(11) . . ?
C60 C59 C58 118.50(18) . . ?
C60 C59 C64 120.22(18) . . ?
C60 C59 Y1 82.51(12) . . ?
C64 C59 Y1 118.81(13) . . ?
C59 C60 H60 118.5 . . ?
C59 C60 C61 122.96(18) . . ?
C61 C60 H60 118.5 . . ?
C60 C61 C67 119.06(18) . . ?
C62 C61 C60 117.55(17) . . ?
C62 C61 C67 123.32(18) . . ?
C61 C62 H62 118.8 . . ?
C61 C62 C63 122.36(18) . . ?
C61 C62 Y1 82.67(12) . . ?
C63 C62 H62 118.8 . . ?
C63 C62 Y1 70.46(11) . . ?
Y1 C62 H62 118.6 . . ?
C58 C63 C70 120.98(17) . . ?
C58 C63 Y1 72.97(11) . . ?
C62 C63 C58 118.68(18) . . ?
C62 C63 C70 120.22(17) . . ?
C62 C63 Y1 82.01(11) . . ?
C70 C63 Y1 118.46(13) . . ?
C59 C64 H64 108.1 . . ?
C59 C64 C65 113.34(17) . . ?
C59 C64 C66 109.76(18) . . ?
C65 C64 H64 108.1 . . ?
C66 C64 H64 108.1 . . ?
C66 C64 C65 109.3(2) . . ?
C64 C65 H65A 109.5 . . ?
C64 C65 H65B 109.5 . . ?
C64 C65 H65C 109.5 . . ?
H65A C65 H65B 109.5 . . ?
H65A C65 H65C 109.5 . . ?
H65B C65 H65C 109.5 . . ?
C64 C66 H66A 109.5 . . ?
C64 C66 H66B 109.5 . . ?
C64 C66 H66C 109.5 . . ?
H66A C66 H66B 109.5 . . ?
H66A C66 H66C 109.5 . . ?
H66B C66 H66C 109.5 . . ?
C61 C67 H67 107.7 . . ?
C68 C67 C61 113.80(18) . . ?
C68 C67 H67 107.7 . . ?
C68 C67 C69 110.14(19) . . ?
C69 C67 C61 109.63(17) . . ?
C69 C67 H67 107.7 . . ?
C67 C68 H68A 109.5 . . ?
C67 C68 H68B 109.5 . . ?
C67 C68 H68C 109.5 . . ?
H68A C68 H68B 109.5 . . ?
H68A C68 H68C 109.5 . . ?
H68B C68 H68C 109.5 . . ?
C67 C69 H69A 109.5 . . ?
C67 C69 H69B 109.5 . . ?
C67 C69 H69C 109.5 . . ?
H69A C69 H69B 109.5 . . ?
H69A C69 H69C 109.5 . . ?
H69B C69 H69C 109.5 . . ?
C63 C70 H70 107.7 . . ?
C63 C70 C71 114.95(17) . . ?
C63 C70 C72 109.08(18) . . ?
C71 C70 H70 107.7 . . ?
C71 C70 C72 109.54(18) . . ?
C72 C70 H70 107.7 . . ?
C70 C71 H71A 109.5 . . ?
C70 C71 H71B 109.5 . . ?
C70 C71 H71C 109.5 . . ?
H71A C71 H71B 109.5 . . ?
H71A C71 H71C 109.5 . . ?
H71B C71 H71C 109.5 . . ?
C70 C72 H72A 109.5 . . ?
C70 C72 H72B 109.5 . . ?
C70 C72 H72C 109.5 . . ?
H72A C72 H72B 109.5 . . ?
H72A C72 H72C 109.5 . . ?
H72B C72 H72C 109.5 . . ?
N3 C73 C74 118.31(17) . . ?
N3 C73 C78 124.48(18) . . ?
C74 C73 C78 117.13(18) . . ?
C73 C74 C79 116.09(17) . . ?
C75 C74 C73 121.83(18) . . ?
C75 C74 C79 121.63(19) . . ?
C74 C75 H75 119.7 . . ?
C76 C75 C74 120.6(2) . . ?
C76 C75 H75 119.7 . . ?
C75 C76 H76 120.8 . . ?
C77 C76 C75 118.4(2) . . ?
C77 C76 H76 120.8 . . ?
C76 C77 H77 118.6 . . ?
C76 C77 C78 122.82(19) . . ?
C78 C77 H77 118.6 . . ?
C73 C78 C94 123.39(18) . . ?
C77 C78 C73 118.92(19) . . ?
C77 C78 C94 117.52(17) . . ?
C74 C79 Y2 109.65(13) . . ?
C80 C79 C74 121.77(19) . . ?
C80 C79 Y2 76.58(12) . . ?
C84 C79 C74 118.35(18) . . ?
C84 C79 C80 119.73(18) . . ?
C84 C79 Y2 80.33(12) . . ?
C79 C80 C85 120.68(18) . . ?
C79 C80 Y2 74.29(11) . . ?
C81 C80 C79 118.7(2) . . ?
C81 C80 C85 120.62(19) . . ?
C81 C80 Y2 80.80(12) . . ?
C85 C80 Y2 115.89(14) . . ?
C80 C81 H81 118.8 . . ?
C80 C81 Y2 71.34(11) . . ?
C82 C81 C80 122.4(2) . . ?
C82 C81 H81 118.8 . . ?
C82 C81 Y2 82.18(12) . . ?
Y2 C81 H81 118.3 . . ?
C81 C82 C88 119.0(2) . . ?
C83 C82 C81 118.21(19) . . ?
C83 C82 C88 122.7(2) . . ?
C82 C83 H83 119.1 . . ?
C82 C83 C84 121.8(2) . . ?
C82 C83 Y2 78.74(13) . . ?
C84 C83 H83 119.1 . . ?
C84 C83 Y2 71.59(12) . . ?
Y2 C83 H83 121.7 . . ?
C79 C84 C91 120.63(19) . . ?
C79 C84 Y2 71.12(12) . . ?
C83 C84 C79 119.1(2) . . ?
C83 C84 C91 120.1(2) . . ?
C83 C84 Y2 81.26(12) . . ?
C91 C84 Y2 122.21(14) . . ?
C80 C85 H85 107.9 . . ?
C80 C85 C86 113.47(18) . . ?
C80 C85 C87 109.9(2) . . ?
C86 C85 H85 107.9 . . ?
C87 C85 H85 107.9 . . ?
C87 C85 C86 109.75(19) . . ?
C85 C86 H86A 109.5 . . ?
C85 C86 H86B 109.5 . . ?
C85 C86 H86C 109.5 . . ?
H86A C86 H86B 109.5 . . ?
H86A C86 H86C 109.5 . . ?
H86B C86 H86C 109.5 . . ?
C85 C87 H87A 109.5 . . ?
C85 C87 H87B 109.5 . . ?
C85 C87 H87C 109.5 . . ?
H87A C87 H87B 109.5 . . ?
H87A C87 H87C 109.5 . . ?
H87B C87 H87C 109.5 . . ?
C82 C88 H88 107.7 . . ?
C82 C88 C90 108.9(2) . . ?
C89 C88 C82 114.3(2) . . ?
C89 C88 H88 107.7 . . ?
C89 C88 C90 110.3(2) . . ?
C90 C88 H88 107.7 . . ?
C88 C89 H89A 109.5 . . ?
C88 C89 H89B 109.5 . . ?
C88 C89 H89C 109.5 . . ?
H89A C89 H89B 109.5 . . ?
H89A C89 H89C 109.5 . . ?
H89B C89 H89C 109.5 . . ?
C88 C90 H90A 109.5 . . ?
C88 C90 H90B 109.5 . . ?
C88 C90 H90C 109.5 . . ?
H90A C90 H90B 109.5 . . ?
H90A C90 H90C 109.5 . . ?
H90B C90 H90C 109.5 . . ?
C84 C91 H91 107.7 . . ?
C84 C91 C92 114.6(2) . . ?
C84 C91 C93 108.8(2) . . ?
C92 C91 H91 107.7 . . ?
C92 C91 C93 110.2(2) . . ?
C93 C91 H91 107.7 . . ?
C91 C92 H92A 109.5 . . ?
C91 C92 H92B 109.5 . . ?
C91 C92 H92C 109.5 . . ?
H92A C92 H92B 109.5 . . ?
H92A C92 H92C 109.5 . . ?
H92B C92 H92C 109.5 . . ?
C91 C93 H93A 109.5 . . ?
C91 C93 H93B 109.5 . . ?
C91 C93 H93C 109.5 . . ?
H93A C93 H93B 109.5 . . ?
H93A C93 H93C 109.5 . . ?
H93B C93 H93C 109.5 . . ?
C95 C94 C78 119.79(19) . . ?
C99 C94 C78 120.23(18) . . ?
C99 C94 C95 119.71(19) . . ?
C94 C95 C100 121.13(19) . . ?
C96 C95 C94 118.7(2) . . ?
C96 C95 C100 120.15(19) . . ?
C95 C96 H96 118.8 . . ?
C97 C96 C95 122.42(19) . . ?
C97 C96 H96 118.8 . . ?
C96 C97 C98 117.85(19) . . ?
C96 C97 C103 123.42(18) . . ?
C98 C97 C103 118.67(19) . . ?
C97 C98 H98 118.9 . . ?
C97 C98 C99 122.2(2) . . ?
C99 C98 H98 118.9 . . ?
C94 C99 C106 121.69(18) . . ?
C98 C99 C94 119.00(19) . . ?
C98 C99 C106 119.28(19) . . ?
C95 C100 H100 107.0 . . ?
C95 C100 C102 112.17(19) . . ?
C101 C100 C95 113.58(19) . . ?
C101 C100 H100 107.0 . . ?
C101 C100 C102 109.7(2) . . ?
C102 C100 H100 107.0 . . ?
C100 C101 H10A 109.5 . . ?
C100 C101 H10B 109.5 . . ?
C100 C101 H10C 109.5 . . ?
H10A C101 H10B 109.5 . . ?
H10A C101 H10C 109.5 . . ?
H10B C101 H10C 109.5 . . ?
C100 C102 H10D 109.5 . . ?
C100 C102 H10E 109.5 . . ?
C100 C102 H10F 109.5 . . ?
H10D C102 H10E 109.5 . . ?
H10D C102 H10F 109.5 . . ?
H10E C102 H10F 109.5 . . ?
C97 C103 H103 107.5 . . ?
C97 C103 C104 114.14(18) . . ?
C97 C103 C105 109.60(18) . . ?
C104 C103 H103 107.5 . . ?
C104 C103 C105 110.28(17) . . ?
C105 C103 H103 107.5 . . ?
C103 C104 H10G 109.5 . . ?
C103 C104 H10H 109.5 . . ?
C103 C104 H10I 109.5 . . ?
H10G C104 H10H 109.5 . . ?
H10G C104 H10I 109.5 . . ?
H10H C104 H10I 109.5 . . ?
C103 C105 H10J 109.5 . . ?
C103 C105 H10K 109.5 . . ?
C103 C105 H10L 109.5 . . ?
H10J C105 H10K 109.5 . . ?
H10J C105 H10L 109.5 . . ?
H10K C105 H10L 109.5 . . ?
C99 C106 H106 108.0 . . ?
C99 C106 C107 112.76(18) . . ?
C99 C106 C108 111.03(18) . . ?
C107 C106 H106 108.0 . . ?
C107 C106 C108 108.84(19) . . ?
C108 C106 H106 108.0 . . ?
C106 C107 H10M 109.5 . . ?
C106 C107 H10N 109.5 . . ?
C106 C107 H10O 109.5 . . ?
H10M C107 H10N 109.5 . . ?
H10M C107 H10O 109.5 . . ?
H10N C107 H10O 109.5 . . ?
C106 C108 H10P 109.5 . . ?
C106 C108 H10Q 109.5 . . ?
C106 C108 H10R 109.5 . . ?
H10P C108 H10Q 109.5 . . ?
H10P C108 H10R 109.5 . . ?
H10Q C108 H10R 109.5 . . ?
N4 C109 C110 119.19(17) . . ?
N4 C109 C114 122.36(19) . . ?
C110 C109 C114 118.42(19) . . ?
C109 C110 C115 119.16(18) . . ?
C111 C110 C109 120.26(18) . . ?
C111 C110 C115 119.99(19) . . ?
C110 C111 H111 119.3 . . ?
C110 C111 C112 121.3(2) . . ?
C112 C111 H111 119.3 . . ?
C111 C112 H112 120.8 . . ?
C113 C112 C111 118.4(2) . . ?
C113 C112 H112 120.8 . . ?
C112 C113 H113 118.8 . . ?
C112 C113 C114 122.4(2) . . ?
C114 C113 H113 118.8 . . ?
C109 C114 C130 122.49(18) . . ?
C113 C114 C109 119.0(2) . . ?
C113 C114 C130 118.52(18) . . ?
C110 C115 Y2A 108.0(2) . . ?
C116 C115 C110 122.88(18) . . ?
C116 C115 C120 119.80(18) . . ?
C116 C115 Y2A 80.89(16) . . ?
C120 C115 C110 117.15(18) . . ?
C120 C115 Y2A 85.31(16) . . ?
C115 C116 C121 121.18(18) . . ?
C115 C116 Y2A 68.67(14) . . ?
C117 C116 C115 118.59(18) . . ?
C117 C116 C121 119.97(18) . . ?
C117 C116 Y2A 90.33(17) . . ?
C121 C116 Y2A 115.43(19) . . ?
C116 C117 H117 118.6 . . ?
C118 C117 C116 122.77(18) . . ?
C118 C117 H117 118.6 . . ?
C117 C118 C119 117.58(18) . . ?
C117 C118 C124 119.72(17) . . ?
C119 C118 C124 122.68(18) . . ?
C118 C119 H119 119.0 . . ?
C118 C119 C120 122.09(19) . . ?
C120 C119 H119 119.0 . . ?
C115 C120 C127 121.01(18) . . ?
C115 C120 Y2A 65.03(14) . . ?
C119 C120 C115 119.14(18) . . ?
C119 C120 C127 119.36(18) . . ?
C119 C120 Y2A 89.92(16) . . ?
C127 C120 Y2A 121.6(2) . . ?
C116 C121 H121 107.9 . . ?
C116 C121 C122 113.43(18) . . ?
C116 C121 C123 109.76(19) . . ?
C122 C121 H121 107.9 . . ?
C123 C121 H121 107.9 . . ?
C123 C121 C122 109.7(2) . . ?
C121 C122 H12A 109.5 . . ?
C121 C122 H12B 109.5 . . ?
C121 C122 H12C 109.5 . . ?
H12A C122 H12B 109.5 . . ?
H12A C122 H12C 109.5 . . ?
H12B C122 H12C 109.5 . . ?
C121 C123 H12D 109.5 . . ?
C121 C123 H12E 109.5 . . ?
C121 C123 H12F 109.5 . . ?
H12D C123 H12E 109.5 . . ?
H12D C123 H12F 109.5 . . ?
H12E C123 H12F 109.5 . . ?
C118 C124 H124 107.5 . . ?
C125 C124 C118 113.48(17) . . ?
C125 C124 H124 107.5 . . ?
C126 C124 C118 110.69(18) . . ?
C126 C124 H124 107.5 . . ?
C126 C124 C125 109.96(19) . . ?
C124 C125 H12G 109.5 . . ?
C124 C125 H12H 109.5 . . ?
C124 C125 H12I 109.5 . . ?
H12G C125 H12H 109.5 . . ?
H12G C125 H12I 109.5 . . ?
H12H C125 H12I 109.5 . . ?
C124 C126 H12J 109.5 . . ?
C124 C126 H12K 109.5 . . ?
C124 C126 H12L 109.5 . . ?
H12J C126 H12K 109.5 . . ?
H12J C126 H12L 109.5 . . ?
H12K C126 H12L 109.5 . . ?
C120 C127 H127 107.8 . . ?
C128 C127 C120 114.66(18) . . ?
C128 C127 H127 107.8 . . ?
C128 C127 C129 110.4(2) . . ?
C129 C127 C120 108.05(19) . . ?
C129 C127 H127 107.8 . . ?
C127 C128 H12M 109.5 . . ?
C127 C128 H12N 109.5 . . ?
C127 C128 H12O 109.5 . . ?
H12M C128 H12N 109.5 . . ?
H12M C128 H12O 109.5 . . ?
H12N C128 H12O 109.5 . . ?
C127 C129 H12P 109.5 . . ?
C127 C129 H12Q 109.5 . . ?
C127 C129 H12R 109.5 . . ?
H12P C129 H12Q 109.5 . . ?
H12P C129 H12R 109.5 . . ?
H12Q C129 H12R 109.5 . . ?
C131 C130 C114 121.03(18) . . ?
C135 C130 C114 119.70(19) . . ?
C135 C130 C131 119.06(19) . . ?
C130 C131 C136 121.29(19) . . ?
C132 C131 C130 119.10(19) . . ?
C132 C131 C136 119.6(2) . . ?
C131 C132 H132 118.9 . . ?
C133 C132 C131 122.2(2) . . ?
C133 C132 H132 118.9 . . ?
C132 C133 C134 117.9(2) . . ?
C132 C133 C139 121.3(2) . . ?
C134 C133 C139 120.83(19) . . ?
C133 C134 H134 119.0 . . ?
C133 C134 C135 121.9(2) . . ?
C135 C134 H134 119.0 . . ?
C130 C135 C142 120.86(19) . . ?
C134 C135 C130 119.6(2) . . ?
C134 C135 C142 119.47(19) . . ?
C131 C136 H136 107.2 . . ?
C131 C136 C137 113.7(2) . . ?
C137 C136 H136 107.2 . . ?
C138 C136 C131 110.90(19) . . ?
C138 C136 H136 107.2 . . ?
C138 C136 C137 110.1(2) . . ?
C136 C137 H13A 109.5 . . ?
C136 C137 H13B 109.5 . . ?
C136 C137 H13C 109.5 . . ?
H13A C137 H13B 109.5 . . ?
H13A C137 H13C 109.5 . . ?
H13B C137 H13C 109.5 . . ?
C136 C138 H13D 109.5 . . ?
C136 C138 H13E 109.5 . . ?
C136 C138 H13F 109.5 . . ?
H13D C138 H13E 109.5 . . ?
H13D C138 H13F 109.5 . . ?
H13E C138 H13F 109.5 . . ?
C133 C139 H139 107.3 . . ?
C133 C139 C140 113.09(18) . . ?
C133 C139 C141 111.1(2) . . ?
C140 C139 H139 107.3 . . ?
C140 C139 C141 110.4(2) . . ?
C141 C139 H139 107.3 . . ?
C139 C140 H14D 109.5 . . ?
C139 C140 H14E 109.5 . . ?
C139 C140 H14F 109.5 . . ?
H14D C140 H14E 109.5 . . ?
H14D C140 H14F 109.5 . . ?
H14E C140 H14F 109.5 . . ?
C139 C141 H14G 109.5 . . ?
C139 C141 H14H 109.5 . . ?
C139 C141 H14I 109.5 . . ?
H14G C141 H14H 109.5 . . ?
H14G C141 H14I 109.5 . . ?
H14H C141 H14I 109.5 . . ?
C135 C142 H142 107.8 . . ?
C135 C142 C143 112.0(2) . . ?
C135 C142 C144 110.6(2) . . ?
C143 C142 H142 107.8 . . ?
C143 C142 C144 110.74(19) . . ?
C144 C142 H142 107.8 . . ?
C142 C143 H14J 109.5 . . ?
C142 C143 H14K 109.5 . . ?
C142 C143 H14L 109.5 . . ?
H14J C143 H14K 109.5 . . ?
H14J C143 H14L 109.5 . . ?
H14K C143 H14L 109.5 . . ?
C142 C144 H14M 109.5 . . ?
C142 C144 H14N 109.5 . . ?
C142 C144 H14O 109.5 . . ?
H14M C144 H14N 109.5 . . ?
H14M C144 H14O 109.5 . . ?
H14N C144 H14O 109.5 . . ?
N5 C145 H145 117.0 . . ?
C146 C145 N5 126.0(2) . . ?
C146 C145 H145 117.0 . . ?
C145 C146 H146 118.6 . . ?
C145 C146 C147 122.8(2) . . ?
C147 C146 H146 118.6 . . ?
C146 C147 H147 107.3 . . ?
C146 C147 C148 108.22(18) . . ?
C146 C147 C152 114.16(19) . . ?
C148 C147 H147 107.3 . . ?
C148 C147 C152 112.36(19) . . ?
C152 C147 H147 107.3 . . ?
C147 C148 H148 118.6 . . ?
C149 C148 C147 122.8(2) . . ?
C149 C148 H148 118.6 . . ?
N5 C149 H149 117.1 . . ?
C148 C149 N5 125.9(2) . . ?
C148 C149 H149 117.1 . . ?
N6 C150 H150 117.3 . . ?
C151 C150 N6 125.5(2) . . ?
C151 C150 H150 117.3 . . ?
C150 C151 H151 118.4 . . ?
C150 C151 C152 123.1(2) . . ?
C152 C151 H151 118.4 . . ?
C147 C152 H152 107.5 . . ?
C151 C152 C147 114.72(19) . . ?
C151 C152 H152 107.5 . . ?
C151 C152 C153 107.96(19) . . ?
C153 C152 C147 111.37(19) . . ?
C153 C152 H152 107.5 . . ?
C152 C153 H153 118.4 . . ?
C154 C153 C152 123.1(2) . . ?
C154 C153 H153 118.4 . . ?
N6 C154 H154 117.0 . . ?
C153 C154 N6 126.0(2) . . ?
C153 C154 H154 117.0 . . ?
N1 Y1 N2 145.48(6) . . ?
N1 Y1 C58 117.59(6) . . ?
N1 Y1 C59 90.37(6) . . ?
N1 Y1 C62 96.58(6) . . ?
N1 Y1 C63 120.79(6) . . ?
N2 Y1 C58 64.59(6) . . ?
N2 Y1 C59 81.57(6) . . ?
N2 Y1 C62 106.26(6) . . ?
N2 Y1 C63 78.74(6) . . ?
N5 Y1 N1 106.61(6) . . ?
N5 Y1 N2 101.32(6) . . ?
N5 Y1 C58 116.37(6) . . ?
N5 Y1 C59 138.66(6) . . ?
N5 Y1 C62 83.97(6) . . ?
N5 Y1 C63 89.48(6) . . ?
C58 Y1 C59 28.56(6) . . ?
C58 Y1 C62 49.29(5) . . ?
C58 Y1 C63 29.02(6) . . ?
C59 Y1 C62 56.32(6) . . ?
C63 Y1 C59 50.21(6) . . ?
C63 Y1 C62 27.53(5) . . ?
N3 Y2 C79 64.06(6) . . ?
N3 Y2 C80 81.04(6) . . ?
N3 Y2 C81 108.78(6) . . ?
N3 Y2 C83 105.43(6) . . ?
N3 Y2 C84 78.28(6) . . ?
N4 Y2 N3 142.60(7) . . ?
N4 Y2 C79 121.75(6) . . ?
N4 Y2 C80 93.58(6) . . ?
N4 Y2 C81 73.28(6) . . ?
N4 Y2 C83 102.09(6) . . ?
N4 Y2 C84 125.76(6) . . ?
N6 Y2 N3 103.98(6) . . ?
N6 Y2 N4 104.45(6) . . ?
N6 Y2 C79 115.97(7) . . ?
N6 Y2 C80 137.93(7) . . ?
N6 Y2 C81 124.61(7) . . ?
N6 Y2 C83 82.10(7) . . ?
N6 Y2 C84 89.13(7) . . ?
C79 Y2 C80 29.13(6) . . ?
C79 Y2 C81 49.69(6) . . ?
C79 Y2 C83 48.94(6) . . ?
C79 Y2 C84 28.54(6) . . ?
C80 Y2 C81 27.86(6) . . ?
C80 Y2 C83 56.82(6) . . ?
C80 Y2 C84 50.39(6) . . ?
C81 Y2 C83 46.95(6) . . ?
C84 Y2 C81 56.74(6) . . ?
C84 Y2 C83 27.15(6) . . ?
C23 C22 C6 122.2(5) . . ?
C23 C22 C27 118.8(6) . . ?
C27 C22 C6 118.8(5) . . ?
C22 C23 C28 120.1(5) . . ?
C24 C23 C22 119.1(5) . . ?
C24 C23 C28 120.6(5) . . ?
C23 C24 H24 118.7 . . ?
C25 C24 C23 122.6(5) . . ?
C25 C24 H24 118.7 . . ?
C24 C25 C26 117.5(4) . . ?
C24 C25 C31 123.5(3) . . ?
C26 C25 C31 119.0(3) . . ?
C25 C26 H26 119.0 . . ?
C27 C26 C25 122.0(4) . . ?
C27 C26 H26 119.0 . . ?
C22 C27 C34 122.2(6) . . ?
C26 C27 C22 119.7(5) . . ?
C26 C27 C34 118.0(6) . . ?
C23 C28 H28 108.8 . . ?
C23 C28 C29 113.3(5) . . ?
C23 C28 C30 108.4(7) . . ?
C29 C28 H28 108.8 . . ?
C29 C28 C30 108.6(7) . . ?
C30 C28 H28 108.8 . . ?
C28 C29 H29A 109.5 . . ?
C28 C29 H29B 109.5 . . ?
C28 C29 H29C 109.5 . . ?
H29A C29 H29B 109.5 . . ?
H29A C29 H29C 109.5 . . ?
H29B C29 H29C 109.5 . . ?
C28 C30 H30A 109.5 . . ?
C28 C30 H30B 109.5 . . ?
C28 C30 H30C 109.5 . . ?
H30A C30 H30B 109.5 . . ?
H30A C30 H30C 109.5 . . ?
H30B C30 H30C 109.5 . . ?
C25 C31 H31 107.1 . . ?
C25 C31 C32 109.5(3) . . ?
C25 C31 C33 113.9(3) . . ?
C32 C31 H31 107.1 . . ?
C33 C31 H31 107.1 . . ?
C33 C31 C32 111.8(4) . . ?
C31 C32 H32A 109.5 . . ?
C31 C32 H32B 109.5 . . ?
C31 C32 H32C 109.5 . . ?
H32A C32 H32B 109.5 . . ?
H32A C32 H32C 109.5 . . ?
H32B C32 H32C 109.5 . . ?
C31 C33 H33A 109.5 . . ?
C31 C33 H33B 109.5 . . ?
C31 C33 H33C 109.5 . . ?
H33A C33 H33B 109.5 . . ?
H33A C33 H33C 109.5 . . ?
H33B C33 H33C 109.5 . . ?
C27 C34 H34 108.8 . . ?
C27 C34 C35 112.8(7) . . ?
C35 C34 H34 108.8 . . ?
C36 C34 C27 110.4(6) . . ?
C36 C34 H34 108.8 . . ?
C36 C34 C35 107.1(6) . . ?
C34 C35 H35A 109.5 . . ?
C34 C35 H35B 109.5 . . ?
C34 C35 H35C 109.5 . . ?
H35A C35 H35B 109.5 . . ?
H35A C35 H35C 109.5 . . ?
H35B C35 H35C 109.5 . . ?
C34 C36 H36A 109.5 . . ?
C34 C36 H36B 109.5 . . ?
C34 C36 H36C 109.5 . . ?
H36A C36 H36B 109.5 . . ?
H36A C36 H36C 109.5 . . ?
H36B C36 H36C 109.5 . . ?
N1 Y1A C22A 66.5(4) . . ?
N1 Y1A C23A 83.0(4) . . ?
N1 Y1A C27A 81.0(4) . . ?
N2 Y1A N1 141.9(3) . . ?
N2 Y1A C22A 116.1(5) . . ?
N2 Y1A C23A 88.1(4) . . ?
N2 Y1A C27A 121.0(5) . . ?
N5 Y1A N1 103.51(18) . . ?
N5 Y1A N2 108.08(17) . . ?
N5 Y1A C22A 114.9(5) . . ?
N5 Y1A C23A 136.9(5) . . ?
N5 Y1A C27A 86.6(4) . . ?
C22A Y1A C23A 29.2(3) . . ?
C22A Y1A C27A 29.8(3) . . ?
C27A Y1A C23A 51.8(4) . . ?
N3 Y2A N4 148.0(4) . . ?
N3 Y2A N6 100.91(19) . . ?
N3 Y2A C115 122.8(4) . . ?
N3 Y2A C116 93.7(3) . . ?
N3 Y2A C120 124.1(4) . . ?
N4 Y2A N6 96.7(2) . . ?
N4 Y2A C115 70.66(16) . . ?
N4 Y2A C116 90.8(2) . . ?
N4 Y2A C120 82.69(18) . . ?
N6 Y2A C115 115.9(2) . . ?
N6 Y2A C116 137.9(4) . . ?
N6 Y2A C120 88.14(18) . . ?
C115 Y2A C116 30.44(13) . . ?
C115 Y2A C120 29.66(12) . . ?
C116 Y2A C120 51.7(2) . . ?
C6 C22A Y1A 110.3(6) . . ?
C23A C22A C6 116.0(12) . . ?
C23A C22A Y1A 81.8(7) . . ?
C23A C22A C27A 122.2(14) . . ?
C27A C22A C6 121.8(12) . . ?
C27A C22A Y1A 80.2(10) . . ?
C22A C23A Y1A 69.0(6) . . ?
C22A C23A C28A 125.6(12) . . ?
C24A C23A Y1A 87.4(8) . . ?
C24A C23A C22A 118.3(11) . . ?
C24A C23A C28A 115.9(11) . . ?
C28A C23A Y1A 118.5(8) . . ?
C23A C24A H24A 119.2 . . ?
C25A C24A C23A 121.6(11) . . ?
C25A C24A H24A 119.2 . . ?
C24A C25A C26A 118.3(9) . . ?
C24A C25A C31A 118.6(8) . . ?
C26A C25A C31A 123.0(8) . . ?
C25A C26A H26A 118.0 . . ?
C27A C26A C25A 124.1(10) . . ?
C27A C26A H26A 118.0 . . ?
C22A C27A Y1A 70.0(9) . . ?
C22A C27A C34A 119.1(13) . . ?
C26A C27A Y1A 86.6(10) . . ?
C26A C27A C22A 115.4(12) . . ?
C26A C27A C34A 125.0(14) . . ?
C34A C27A Y1A 118.2(14) . . ?
C23A C28A H28A 106.3 . . ?
C23A C28A C29A 112.0(13) . . ?
C23A C28A C30A 114.4(15) . . ?
C29A C28A H28A 106.3 . . ?
C30A C28A H28A 106.3 . . ?
C30A C28A C29A 110.9(15) . . ?
C28A C29A H29D 109.5 . . ?
C28A C29A H29E 109.5 . . ?
C28A C29A H29F 109.5 . . ?
H29D C29A H29E 109.5 . . ?
H29D C29A H29F 109.5 . . ?
H29E C29A H29F 109.5 . . ?
C28A C30A H30D 109.5 . . ?
C28A C30A H30E 109.5 . . ?
C28A C30A H30F 109.5 . . ?
H30D C30A H30E 109.5 . . ?
H30D C30A H30F 109.5 . . ?
H30E C30A H30F 109.5 . . ?
C25A C31A H31A 108.0 . . ?
C25A C31A C33A 107.4(6) . . ?
C32A C31A C25A 112.8(9) . . ?
C32A C31A H31A 108.0 . . ?
C32A C31A C33A 112.3(9) . . ?
C33A C31A H31A 108.0 . . ?
C31A C32A H32D 109.5 . . ?
C31A C32A H32E 109.5 . . ?
C31A C32A H32F 109.5 . . ?
H32D C32A H32E 109.5 . . ?
H32D C32A H32F 109.5 . . ?
H32E C32A H32F 109.5 . . ?
C31A C33A H33D 109.5 . . ?
C31A C33A H33E 109.5 . . ?
C31A C33A H33F 109.5 . . ?
H33D C33A H33E 109.5 . . ?
H33D C33A H33F 109.5 . . ?
H33E C33A H33F 109.5 . . ?
C27A C34A H34A 105.3 . . ?
C35A C34A C27A 114.6(15) . . ?
C35A C34A H34A 105.3 . . ?
C35A C34A C36A 110.0(17) . . ?
C36A C34A C27A 115.3(16) . . ?
C36A C34A H34A 105.3 . . ?
C34A C35A H35D 109.5 . . ?
C34A C35A H35E 109.5 . . ?
C34A C35A H35F 109.5 . . ?
H35D C35A H35E 109.5 . . ?
H35D C35A H35F 109.5 . . ?
H35E C35A H35F 109.5 . . ?
C34A C36A H36D 109.5 . . ?
C34A C36A H36E 109.5 . . ?
C34A C36A H36F 109.5 . . ?
H36D C36A H36E 109.5 . . ?
H36D C36A H36F 109.5 . . ?
H36E C36A H36F 109.5 . . ?

loop_
_geom_torsion_atom_site_label_1
_geom_torsion_atom_site_label_2
_geom_torsion_atom_site_label_3
_geom_torsion_atom_site_label_4
_geom_torsion
_geom_torsion_site_symmetry_1
_geom_torsion_site_symmetry_2
_geom_torsion_site_symmetry_3
_geom_torsion_site_symmetry_4
_geom_torsion_publ_flag
N1 C1 C2 C3 -176.90(19) . . . . ?
N1 C1 C2 C7 6.3(3) . . . . ?
N1 C1 C6 C5 175.87(19) . . . . ?
N1 C1 C6 C22 -7.8(4) . . . . ?
N1 C1 C6 C22A -9.1(7) . . . . ?
N2 C37 C38 C39 -177.0(2) . . . . ?
N2 C37 C38 C43 7.6(3) . . . . ?
N2 C37 C42 C41 177.0(2) . . . . ?
N2 C37 C42 C58 -7.0(3) . . . . ?
N3 C73 C74 C75 178.05(19) . . . . ?
N3 C73 C74 C79 -9.5(3) . . . . ?
N3 C73 C78 C77 -178.35(19) . . . . ?
N3 C73 C78 C94 6.5(3) . . . . ?
N4 C109 C110 C111 176.8(2) . . . . ?
N4 C109 C110 C115 -11.9(3) . . . . ?
N4 C109 C114 C113 -178.1(2) . . . . ?
N4 C109 C114 C130 2.7(3) . . . . ?
N5 C145 C146 C147 5.2(4) . . . . ?
N6 C150 C151 C152 4.8(4) . . . . ?
C1 C2 C3 C4 -0.9(3) . . . . ?
C1 C2 C7 C8 76.7(3) . . . . ?
C1 C2 C7 C12 -108.2(2) . . . . ?
C1 C6 C22 C23 101.7(4) . . . . ?
C1 C6 C22 C27 -84.8(6) . . . . ?
C1 C6 C22A Y1A 10.0(9) . . . . ?
C1 C6 C22A C23A 100.7(7) . . . . ?
C1 C6 C22A C27A -80.9(12) . . . . ?
C2 C1 C6 C5 -5.3(3) . . . . ?
C2 C1 C6 C22 171.0(3) . . . . ?
C2 C1 C6 C22A 169.7(6) . . . . ?
C2 C3 C4 C5 -1.7(3) . . . . ?
C2 C7 C8 C9 171.68(19) . . . . ?
C2 C7 C8 C13 -5.6(3) . . . . ?
C2 C7 C12 C11 -171.42(18) . . . . ?
C2 C7 C12 C19 7.4(3) . . . . ?
C3 C2 C7 C8 -100.1(2) . . . . ?
C3 C2 C7 C12 74.9(3) . . . . ?
C3 C4 C5 C6 0.7(3) . . . . ?
C4 C5 C6 C1 2.9(3) . . . . ?
C4 C5 C6 C22 -173.6(3) . . . . ?
C4 C5 C6 C22A -172.0(7) . . . . ?
C5 C6 C22 C23 -81.9(4) . . . . ?
C5 C6 C22 C27 91.6(5) . . . . ?
C5 C6 C22A Y1A -175.0(3) . . . . ?
C5 C6 C22A C23A -84.3(8) . . . . ?
C5 C6 C22A C27A 94.1(12) . . . . ?
C6 C1 C2 C3 4.4(3) . . . . ?
C6 C1 C2 C7 -172.40(19) . . . . ?
C6 C22 C23 C24 169.2(5) . . . . ?
C6 C22 C23 C28 -5.9(6) . . . . ?
C6 C22 C27 C26 -170.3(5) . . . . ?
C6 C22 C27 C34 10.3(10) . . . . ?
C6 C22A C23A Y1A -108.7(6) . . . . ?
C6 C22A C23A C24A 176.5(11) . . . . ?
C6 C22A C23A C28A 2.0(14) . . . . ?
C6 C22A C27A Y1A 107.9(8) . . . . ?
C6 C22A C27A C26A -176.2(11) . . . . ?
C6 C22A C27A C34A -4(2) . . . . ?
C7 C2 C3 C4 176.0(2) . . . . ?
C7 C8 C9 C10 0.4(3) . . . . ?
C7 C8 C13 C14 -149.1(2) . . . . ?
C7 C8 C13 C15 86.3(2) . . . . ?
C7 C12 C19 C20 134.5(2) . . . . ?
C7 C12 C19 C21 -102.2(2) . . . . ?
C8 C7 C12 C11 3.6(3) . . . . ?
C8 C7 C12 C19 -177.62(18) . . . . ?
C8 C9 C10 C11 2.4(3) . . . . ?
C8 C9 C10 C16 -176.1(2) . . . . ?
C9 C8 C13 C14 33.7(3) . . . . ?
C9 C8 C13 C15 -91.0(3) . . . . ?
C9 C10 C11 C12 -2.2(3) . . . . ?
C9 C10 C16 C17 -133.1(3) . . . . ?
C9 C10 C16 C18 100.2(3) . . . . ?
C10 C11 C12 C7 -0.8(3) . . . . ?
C10 C11 C12 C19 -179.6(2) . . . . ?
C11 C10 C16 C17 48.4(4) . . . . ?
C11 C10 C16 C18 -78.2(4) . . . . ?
C11 C12 C19 C20 -46.7(3) . . . . ?
C11 C12 C19 C21 76.5(3) . . . . ?
C12 C7 C8 C9 -3.4(3) . . . . ?
C12 C7 C8 C13 179.30(19) . . . . ?
C13 C8 C9 C10 177.7(2) . . . . ?
C16 C10 C11 C12 176.3(2) . . . . ?
C37 C38 C39 C40 -2.0(4) . . . . ?
C37 C38 C43 C44 80.4(3) . . . . ?
C37 C38 C43 C48 -108.1(2) . . . . ?
C37 C42 C58 C59 95.9(2) . . . . ?
C37 C42 C58 C63 -81.0(2) . . . . ?
C37 C42 C58 Y1 5.5(2) . . . . ?
C38 C37 C42 C41 -5.5(3) . . . . ?
C38 C37 C42 C58 170.54(18) . . . . ?
C38 C39 C40 C41 -2.1(4) . . . . ?
C38 C43 C44 C45 168.50(18) . . . . ?
C38 C43 C44 C49 -9.3(3) . . . . ?
C38 C43 C48 C47 -169.08(18) . . . . ?
C38 C43 C48 C55 7.6(3) . . . . ?
C39 C38 C43 C44 -95.1(2) . . . . ?
C39 C38 C43 C48 76.4(3) . . . . ?
C39 C40 C41 C42 2.4(4) . . . . ?
C40 C41 C42 C37 1.5(4) . . . . ?
C40 C41 C42 C58 -174.4(2) . . . . ?
C41 C42 C58 C59 -88.0(3) . . . . ?
C41 C42 C58 C63 95.1(3) . . . . ?
C41 C42 C58 Y1 -178.41(17) . . . . ?
C42 C37 C38 C39 5.7(3) . . . . ?
C42 C37 C38 C43 -169.73(18) . . . . ?
C42 C58 C59 C60 -176.39(18) . . . . ?
C42 C58 C59 C64 6.1(3) . . . . ?
C42 C58 C59 Y1 -106.60(18) . . . . ?
C42 C58 C63 C62 175.82(18) . . . . ?
C42 C58 C63 C70 -8.1(3) . . . . ?
C42 C58 C63 Y1 105.28(17) . . . . ?
C43 C38 C39 C40 173.7(2) . . . . ?
C43 C44 C45 C46 0.9(3) . . . . ?
C43 C44 C49 C50 -152.3(2) . . . . ?
C43 C44 C49 C51 83.0(2) . . . . ?
C43 C48 C55 C56 135.3(2) . . . . ?
C43 C48 C55 C57 -101.6(2) . . . . ?
C44 C43 C48 C47 2.4(3) . . . . ?
C44 C43 C48 C55 179.08(19) . . . . ?
C44 C45 C46 C47 1.9(3) . . . . ?
C44 C45 C46 C52 -177.9(2) . . . . ?
C45 C44 C49 C50 29.9(3) . . . . ?
C45 C44 C49 C51 -94.8(3) . . . . ?
C45 C46 C47 C48 -2.7(3) . . . . ?
C45 C46 C52 C53 -107.0(2) . . . . ?
C45 C46 C52 C54 129.2(2) . . . . ?
C46 C47 C48 C43 0.5(3) . . . . ?
C46 C47 C48 C55 -176.3(2) . . . . ?
C47 C46 C52 C53 73.2(3) . . . . ?
C47 C46 C52 C54 -50.7(3) . . . . ?
C47 C48 C55 C56 -48.0(3) . . . . ?
C47 C48 C55 C57 75.1(3) . . . . ?
C48 C43 C44 C45 -3.1(3) . . . . ?
C48 C43 C44 C49 179.12(19) . . . . ?
C49 C44 C45 C46 178.7(2) . . . . ?
C52 C46 C47 C48 177.2(2) . . . . ?
C58 C59 C60 C61 -0.4(3) . . . . ?
C58 C59 C64 C65 -148.8(2) . . . . ?
C58 C59 C64 C66 88.8(2) . . . . ?
C58 C63 C70 C71 153.7(2) . . . . ?
C58 C63 C70 C72 -82.9(2) . . . . ?
C59 C58 C63 C62 -1.1(3) . . . . ?
C59 C58 C63 C70 174.97(18) . . . . ?
C59 C58 C63 Y1 -71.61(17) . . . . ?
C59 C60 C61 C62 1.1(3) . . . . ?
C59 C60 C61 C67 -175.83(19) . . . . ?
C60 C59 C64 C65 33.8(3) . . . . ?
C60 C59 C64 C66 -88.7(2) . . . . ?
C60 C61 C62 C63 -1.8(3) . . . . ?
C60 C61 C62 Y1 59.50(17) . . . . ?
C60 C61 C67 C68 -173.5(2) . . . . ?
C60 C61 C67 C69 62.7(2) . . . . ?
C61 C62 C63 C58 1.8(3) . . . . ?
C61 C62 C63 C70 -174.28(19) . . . . ?
C61 C62 C63 Y1 67.35(19) . . . . ?
C62 C61 C67 C68 9.8(3) . . . . ?
C62 C61 C67 C69 -114.0(2) . . . . ?
C62 C63 C70 C71 -30.4(3) . . . . ?
C62 C63 C70 C72 93.1(2) . . . . ?
C63 C58 C59 C60 0.4(3) . . . . ?
C63 C58 C59 C64 -177.08(19) . . . . ?
C63 C58 C59 Y1 70.21(17) . . . . ?
C64 C59 C60 C61 177.09(19) . . . . ?
C67 C61 C62 C63 175.00(19) . . . . ?
C67 C61 C62 Y1 -123.74(19) . . . . ?
C73 C74 C75 C76 1.6(3) . . . . ?
C73 C74 C79 C80 92.4(2) . . . . ?
C73 C74 C79 C84 -83.0(2) . . . . ?
C73 C74 C79 Y2 6.4(2) . . . . ?
C73 C78 C94 C95 78.2(3) . . . . ?
C73 C78 C94 C99 -107.7(2) . . . . ?
C74 C73 C78 C77 5.2(3) . . . . ?
C74 C73 C78 C94 -169.92(19) . . . . ?
C74 C75 C76 C77 2.2(3) . . . . ?
C74 C79 C80 C81 -174.93(19) . . . . ?
C74 C79 C80 C85 6.1(3) . . . . ?
C74 C79 C80 Y2 -105.00(19) . . . . ?
C74 C79 C84 C83 175.24(19) . . . . ?
C74 C79 C84 C91 -9.7(3) . . . . ?
C74 C79 C84 Y2 107.20(18) . . . . ?
C75 C74 C79 C80 -95.1(3) . . . . ?
C75 C74 C79 C84 89.4(3) . . . . ?
C75 C74 C79 Y2 178.86(16) . . . . ?
C75 C76 C77 C78 -2.1(4) . . . . ?
C76 C77 C78 C73 -1.7(3) . . . . ?
C76 C77 C78 C94 173.8(2) . . . . ?
C77 C78 C94 C95 -97.0(2) . . . . ?
C77 C78 C94 C99 77.1(3) . . . . ?
C78 C73 C74 C75 -5.3(3) . . . . ?
C78 C73 C74 C79 167.19(18) . . . . ?
C78 C94 C95 C96 170.72(18) . . . . ?
C78 C94 C95 C100 -7.5(3) . . . . ?
C78 C94 C99 C98 -171.56(18) . . . . ?
C78 C94 C99 C106 6.7(3) . . . . ?
C79 C74 C75 C76 -170.4(2) . . . . ?
C79 C80 C81 C82 -1.0(3) . . . . ?
C79 C80 C81 Y2 66.34(17) . . . . ?
C79 C80 C85 C86 -151.6(2) . . . . ?
C79 C80 C85 C87 85.2(2) . . . . ?
C79 C84 C91 C92 143.9(2) . . . . ?
C79 C84 C91 C93 -92.2(3) . . . . ?
C80 C79 C84 C83 -0.3(3) . . . . ?
C80 C79 C84 C91 174.74(19) . . . . ?
C80 C79 C84 Y2 -68.38(17) . . . . ?
C80 C81 C82 C83 1.4(3) . . . . ?
C80 C81 C82 C88 -174.8(2) . . . . ?
C81 C80 C85 C86 29.5(3) . . . . ?
C81 C80 C85 C87 -93.7(2) . . . . ?
C81 C82 C83 C84 -1.2(3) . . . . ?
C81 C82 C83 Y2 58.61(18) . . . . ?
C81 C82 C88 C89 -178.0(2) . . . . ?
C81 C82 C88 C90 58.2(3) . . . . ?
C82 C83 C84 C79 0.7(3) . . . . ?
C82 C83 C84 C91 -174.4(2) . . . . ?
C82 C83 C84 Y2 63.3(2) . . . . ?
C83 C82 C88 C89 6.1(3) . . . . ?
C83 C82 C88 C90 -117.8(3) . . . . ?
C83 C84 C91 C92 -41.0(3) . . . . ?
C83 C84 C91 C93 82.8(3) . . . . ?
C84 C79 C80 C81 0.5(3) . . . . ?
C84 C79 C80 C85 -178.44(19) . . . . ?
C84 C79 C80 Y2 70.42(18) . . . . ?
C85 C80 C81 C82 177.9(2) . . . . ?
C85 C80 C81 Y2 -114.7(2) . . . . ?
C88 C82 C83 C84 174.8(2) . . . . ?
C88 C82 C83 Y2 -125.4(2) . . . . ?
C94 C95 C96 C97 1.6(3) . . . . ?
C94 C95 C100 C101 -152.83(19) . . . . ?
C94 C95 C100 C102 82.1(2) . . . . ?
C94 C99 C106 C107 136.8(2) . . . . ?
C94 C99 C106 C108 -100.8(2) . . . . ?
C95 C94 C99 C98 2.5(3) . . . . ?
C95 C94 C99 C106 -179.20(18) . . . . ?
C95 C96 C97 C98 1.0(3) . . . . ?
C95 C96 C97 C103 -176.09(19) . . . . ?
C96 C95 C100 C101 28.9(3) . . . . ?
C96 C95 C100 C102 -96.1(2) . . . . ?
C96 C97 C98 C99 -2.0(3) . . . . ?
C96 C97 C103 C104 -31.6(3) . . . . ?
C96 C97 C103 C105 92.7(2) . . . . ?
C97 C98 C99 C94 0.2(3) . . . . ?
C97 C98 C99 C106 -178.14(19) . . . . ?
C98 C97 C103 C104 151.3(2) . . . . ?
C98 C97 C103 C105 -84.4(2) . . . . ?
C98 C99 C106 C107 -44.9(3) . . . . ?
C98 C99 C106 C108 77.5(3) . . . . ?
C99 C94 C95 C96 -3.4(3) . . . . ?
C99 C94 C95 C100 178.35(18) . . . . ?
C100 C95 C96 C97 179.90(19) . . . . ?
C103 C97 C98 C99 175.31(19) . . . . ?
C109 C110 C111 C112 2.5(4) . . . . ?
C109 C110 C115 C116 102.9(2) . . . . ?
C109 C110 C115 C120 -81.8(3) . . . . ?
C109 C110 C115 Y2A 12.2(2) . . . . ?
C109 C114 C130 C131 81.9(3) . . . . ?
C109 C114 C130 C135 -103.4(2) . . . . ?
C110 C109 C114 C113 3.8(3) . . . . ?
C110 C109 C114 C130 -175.42(19) . . . . ?
C110 C111 C112 C113 1.3(4) . . . . ?
C110 C115 C116 C117 176.2(2) . . . . ?
C110 C115 C116 C121 2.0(3) . . . . ?
C110 C115 C116 Y2A -105.6(2) . . . . ?
C110 C115 C120 C119 -177.3(2) . . . . ?
C110 C115 C120 C127 -5.4(3) . . . . ?
C110 C115 C120 Y2A 107.9(2) . . . . ?
C111 C110 C115 C116 -85.8(3) . . . . ?
C111 C110 C115 C120 89.5(3) . . . . ?
C111 C110 C115 Y2A -176.52(19) . . . . ?
C111 C112 C113 C114 -2.6(4) . . . . ?
C112 C113 C114 C109 0.0(4) . . . . ?
C112 C113 C114 C130 179.2(2) . . . . ?
C113 C114 C130 C131 -97.4(3) . . . . ?
C113 C114 C130 C135 77.4(3) . . . . ?
C114 C109 C110 C111 -5.1(3) . . . . ?
C114 C109 C110 C115 166.21(18) . . . . ?
C114 C130 C131 C132 170.66(18) . . . . ?
C114 C130 C131 C136 -7.1(3) . . . . ?
C114 C130 C135 C134 -171.02(19) . . . . ?
C114 C130 C135 C142 6.4(3) . . . . ?
C115 C110 C111 C112 -168.7(2) . . . . ?
C115 C116 C117 C118 0.1(3) . . . . ?
C115 C116 C121 C122 -144.7(2) . . . . ?
C115 C116 C121 C123 92.2(3) . . . . ?
C115 C120 C127 C128 145.0(2) . . . . ?
C115 C120 C127 C129 -91.5(3) . . . . ?
C116 C115 C120 C119 -1.8(3) . . . . ?
C116 C115 C120 C127 170.1(2) . . . . ?
C116 C115 C120 Y2A -76.7(2) . . . . ?
C116 C117 C118 C119 -0.5(3) . . . . ?
C116 C117 C118 C124 -179.1(2) . . . . ?
C117 C116 C121 C122 41.1(3) . . . . ?
C117 C116 C121 C123 -81.9(3) . . . . ?
C117 C118 C119 C120 -0.3(3) . . . . ?
C117 C118 C124 C125 -174.3(2) . . . . ?
C117 C118 C124 C126 61.5(3) . . . . ?
C118 C119 C120 C115 1.5(3) . . . . ?
C118 C119 C120 C127 -170.6(2) . . . . ?
C118 C119 C120 Y2A 62.5(2) . . . . ?
C119 C118 C124 C125 7.1(3) . . . . ?
C119 C118 C124 C126 -117.0(2) . . . . ?
C119 C120 C127 C128 -43.1(3) . . . . ?
C119 C120 C127 C129 80.4(3) . . . . ?
C120 C115 C116 C117 1.1(3) . . . . ?
C120 C115 C116 C121 -173.2(2) . . . . ?
C120 C115 C116 Y2A 79.2(2) . . . . ?
C121 C116 C117 C118 174.4(2) . . . . ?
C124 C118 C119 C120 178.3(2) . . . . ?
C130 C131 C132 C133 0.7(3) . . . . ?
C130 C131 C136 C137 -148.0(2) . . . . ?
C130 C131 C136 C138 87.2(3) . . . . ?
C130 C135 C142 C143 133.0(2) . . . . ?
C130 C135 C142 C144 -102.9(2) . . . . ?
C131 C130 C135 C134 3.8(3) . . . . ?
C131 C130 C135 C142 -178.70(19) . . . . ?
C131 C132 C133 C134 3.0(3) . . . . ?
C131 C132 C133 C139 -175.2(2) . . . . ?
C132 C131 C136 C137 34.3(3) . . . . ?
C132 C131 C136 C138 -90.5(3) . . . . ?
C132 C133 C134 C135 -3.3(3) . . . . ?
C132 C133 C139 C140 -116.5(2) . . . . ?
C132 C133 C139 C141 118.8(2) . . . . ?
C133 C134 C135 C130 -0.1(3) . . . . ?
C133 C134 C135 C142 -177.6(2) . . . . ?
C134 C133 C139 C140 65.4(3) . . . . ?
C134 C133 C139 C141 -59.4(3) . . . . ?
C134 C135 C142 C143 -49.5(3) . . . . ?
C134 C135 C142 C144 74.5(3) . . . . ?
C135 C130 C131 C132 -4.1(3) . . . . ?
C135 C130 C131 C136 178.13(19) . . . . ?
C136 C131 C132 C133 178.5(2) . . . . ?
C139 C133 C134 C135 174.9(2) . . . . ?
C145 N5 C149 C148 -7.0(3) . . . . ?
C145 C146 C147 C148 -12.6(3) . . . . ?
C145 C146 C147 C152 -138.5(2) . . . . ?
C146 C147 C148 C149 11.1(3) . . . . ?
C146 C147 C152 C151 67.5(3) . . . . ?
C146 C147 C152 C153 -55.5(3) . . . . ?
C147 C148 C149 N5 -1.9(4) . . . . ?
C147 C152 C153 C154 135.1(3) . . . . ?
C148 C147 C152 C151 -56.2(3) . . . . ?
C148 C147 C152 C153 -179.2(2) . . . . ?
C149 N5 C145 C146 5.3(3) . . . . ?
C150 N6 C154 C153 -7.8(3) . . . . ?
C150 C151 C152 C147 -135.7(2) . . . . ?
C150 C151 C152 C153 -10.9(3) . . . . ?
C151 C152 C153 C154 8.3(3) . . . . ?
C152 C147 C148 C149 138.0(2) . . . . ?
C152 C153 C154 N6 0.6(4) . . . . ?
C154 N6 C150 C151 5.0(3) . . . . ?
Y1 N1 C1 C2 177.61(15) . . . . ?
Y1 N1 C1 C6 -3.7(3) . . . . ?
Y1 N2 C37 C38 -172.21(14) . . . . ?
Y1 N2 C37 C42 5.1(3) . . . . ?
Y1 N5 C145 C146 -176.01(18) . . . . ?
Y1 N5 C149 C148 174.33(19) . . . . ?
Y1 C58 C59 C60 -69.79(17) . . . . ?
Y1 C58 C59 C64 112.71(18) . . . . ?
Y1 C58 C63 C62 70.54(17) . . . . ?
Y1 C58 C63 C70 -113.42(18) . . . . ?
Y1 C59 C60 C61 -63.85(19) . . . . ?
Y1 C59 C64 C65 -64.7(2) . . . . ?
Y1 C59 C64 C66 172.79(15) . . . . ?
Y1 C62 C63 C58 -65.56(16) . . . . ?
Y1 C62 C63 C70 118.37(18) . . . . ?
Y1 C63 C70 C71 67.3(2) . . . . ?
Y1 C63 C70 C72 -169.27(13) . . . . ?
Y2 N3 C73 C74 8.8(3) . . . . ?
Y2 N3 C73 C78 -167.66(15) . . . . ?
Y2 N4 C109 C110 4.5(3) . . . . ?
Y2 N4 C109 C114 -173.61(16) . . . . ?
Y2 N6 C150 C151 -167.48(18) . . . . ?
Y2 N6 C154 C153 165.7(2) . . . . ?
Y2 C79 C80 C81 -69.93(18) . . . . ?
Y2 C79 C80 C85 111.14(19) . . . . ?
Y2 C79 C84 C83 68.04(18) . . . . ?
Y2 C79 C84 C91 -116.88(19) . . . . ?
Y2 C80 C81 C82 -67.38(19) . . . . ?
Y2 C80 C85 C86 -65.1(2) . . . . ?
Y2 C80 C85 C87 171.63(14) . . . . ?
Y2 C81 C82 C83 -60.60(18) . . . . ?
Y2 C81 C82 C88 123.26(19) . . . . ?
Y2 C83 C84 C79 -62.61(17) . . . . ?
Y2 C83 C84 C91 122.29(19) . . . . ?
Y2 C84 C91 C92 58.0(3) . . . . ?
Y2 C84 C91 C93 -178.12(17) . . . . ?
C22 C23 C24 C25 0.8(8) . . . . ?
C22 C23 C28 C29 -144.5(6) . . . . ?
C22 C23 C28 C30 94.9(10) . . . . ?
C22 C27 C34 C35 161.7(8) . . . . ?
C22 C27 C34 C36 -78.5(10) . . . . ?
C23 C22 C27 C26 3.4(9) . . . . ?
C23 C22 C27 C34 -176.0(6) . . . . ?
C23 C24 C25 C26 3.5(7) . . . . ?
C23 C24 C25 C31 -178.4(5) . . . . ?
C24 C23 C28 C29 40.4(8) . . . . ?
C24 C23 C28 C30 -80.1(10) . . . . ?
C24 C25 C26 C27 -4.5(7) . . . . ?
C24 C25 C31 C32 -106.0(5) . . . . ?
C24 C25 C31 C33 20.1(5) . . . . ?
C25 C26 C27 C22 1.0(10) . . . . ?
C25 C26 C27 C34 -179.5(6) . . . . ?
C26 C25 C31 C32 72.0(5) . . . . ?
C26 C25 C31 C33 -161.9(3) . . . . ?
C26 C27 C34 C35 -17.8(11) . . . . ?
C26 C27 C34 C36 102.0(8) . . . . ?
C27 C22 C23 C24 -4.3(8) . . . . ?
C27 C22 C23 C28 -179.4(6) . . . . ?
C28 C23 C24 C25 175.9(5) . . . . ?
C31 C25 C26 C27 177.4(6) . . . . ?
Y1A N1 C1 C2 -175.8(2) . . . . ?
Y1A N1 C1 C6 3.0(3) . . . . ?
Y1A N2 C37 C38 -173.2(3) . . . . ?
Y1A N2 C37 C42 4.1(4) . . . . ?
Y1A N5 C145 C146 -157.6(4) . . . . ?
Y1A N5 C149 C148 159.8(3) . . . . ?
Y1A C22A C23A C24A -74.8(11) . . . . ?
Y1A C22A C23A C28A 110.7(13) . . . . ?
Y1A C22A C27A C26A 75.9(16) . . . . ?
Y1A C22A C27A C34A -111.9(18) . . . . ?
Y1A C23A C24A C25A -63.2(11) . . . . ?
Y1A C23A C28A C29A -56.6(15) . . . . ?
Y1A C23A C28A C30A 176(2) . . . . ?
Y1A C27A C34A C35A 74(2) . . . . ?
Y1A C27A C34A C36A -156.4(16) . . . . ?
Y2A N3 C73 C74 -5.1(5) . . . . ?
Y2A N3 C73 C78 178.5(4) . . . . ?
Y2A N4 C109 C110 4.4(3) . . . . ?
Y2A N4 C109 C114 -173.69(17) . . . . ?
Y2A N6 C150 C151 174.2(3) . . . . ?
Y2A N6 C154 C153 -175.1(3) . . . . ?
Y2A C115 C116 C117 -78.1(2) . . . . ?
Y2A C115 C116 C121 107.6(2) . . . . ?
Y2A C115 C120 C119 74.8(2) . . . . ?
Y2A C115 C120 C127 -113.2(2) . . . . ?
Y2A C116 C117 C118 -65.6(2) . . . . ?
Y2A C116 C121 C122 -65.3(2) . . . . ?
Y2A C116 C121 C123 171.71(17) . . . . ?
Y2A C120 C127 C128 67.0(2) . . . . ?
Y2A C120 C127 C129 -169.48(17) . . . . ?
C22A C23A C24A C25A 1.1(17) . . . . ?
C22A C23A C28A C29A -140.1(15) . . . . ?
C22A C23A C28A C30A 93(2) . . . . ?
C22A C27A C34A C35A 156(2) . . . . ?
C22A C27A C34A C36A -75(3) . . . . ?
C23A C22A C27A Y1A -73.8(9) . . . . ?
C23A C22A C27A C26A 2(2) . . . . ?
C23A C22A C27A C34A 174.4(14) . . . . ?
C23A C24A C25A C26A -0.7(16) . . . . ?
C23A C24A C25A C31A -177.6(11) . . . . ?
C24A C23A C28A C29A 45.2(17) . . . . ?
C24A C23A C28A C30A -82(2) . . . . ?
C24A C25A C26A C27A 1.1(18) . . . . ?
C24A C25A C31A C32A -158.6(11) . . . . ?
C24A C25A C31A C33A 77.1(10) . . . . ?
C25A C26A C27A Y1A 64.2(12) . . . . ?
C25A C26A C27A C22A -2(2) . . . . ?
C25A C26A C27A C34A -173.5(16) . . . . ?
C26A C25A C31A C32A 24.7(13) . . . . ?
C26A C25A C31A C33A -99.6(10) . . . . ?
C26A C27A C34A C35A -33(3) . . . . ?
C26A C27A C34A C36A 97(2) . . . . ?
C27A C22A C23A Y1A 72.9(12) . . . . ?
C27A C22A C23A C24A -1.9(17) . . . . ?
C27A C22A C23A C28A -176.5(15) . . . . ?
C28A C23A C24A C25A 176.2(10) . . . . ?
C31A C25A C26A C27A 177.8(14) . . . . ?

_shelx_res_file                  
;
TITL ccapg171_a.res in P2(1)/n
    ccapg171.res
    created by SHELXL-2019/3 at 15:49:54 on 23-Jul-2025
REM Old TITL ccapg171 in P2(1)/n
REM SHELXT solution in P2(1)/n: R1 0.171, Rweak 0.008, Alpha 0.041
REM <I/s> 0.652 for 852 systematic absences, Orientation as input
REM Formula found by SHELXT: C156 N5 O3 Y1A
CELL 1.54184 22.556453 22.307637 31.332719 90 102.8007 90
ZERR 66 0.000099 0.000102 0.000142 0 0.0004 0
LATT 1
SYMM 0.5-X,0.5+Y,0.5-Z
SFAC C H N Y
UNIT 687.918 1008.282 24.024 7.986
FLAT C6 C22 > C28 C31 C34
FLAT C6 C22A > C28A C31A C34A
RIGU 0.002 0.002 C22 > C36 C22A > C36A
EADP C22A C22
SIMU 0.02 0.04 2 C22 > C36 C22A > C36A
EADP C28A C28
EXYZ C28A C28

L.S. 64 0 0
PLAN  77
TEMP -173
CONF
FREE Y1A C149
FREE Y1A H2b
FREE Y2A H3b
BOND
list 4
MORE -1
BOND $H
ABIN
fmap 2 53
acta
REM <olex2.extras>
REM <HklSrc "%.\\ccapg171.hkl">
REM </olex2.extras>

WGHT    0.042600    9.311601
FVAR       1.16752   0.69358   0.91820
N1    3    0.502234    0.783352    0.646538    11.00000    0.02082    0.04086 =
         0.02629    0.00408    0.00262   -0.00412
PART 1
AFIX  43
H1A   2    0.490957    0.809049    0.624955    31.00000   -1.20000
AFIX  43
PART 2
H1B   2    0.495791    0.812859    0.627426   -31.00000   -1.20000
AFIX   0
PART 0
N2    3    0.684041    0.787223    0.728539    11.00000    0.02454    0.03591 =
         0.02518   -0.00034    0.00279   -0.00250
PART 1
AFIX  43
H2A   2    0.691591    0.753053    0.742739    31.00000   -1.20000
AFIX  43
PART 2
H2B   2    0.696254    0.755642    0.744969   -31.00000   -1.20000
AFIX   0
PART 0
N3    3    0.875255    0.739062    0.416841    11.00000    0.02249    0.04351 =
         0.02750   -0.00367    0.00452    0.00085
PART 1
AFIX  43
H3A   2    0.878318    0.774781    0.429054    31.00000   -1.20000
AFIX  43
PART 2
H3B   2    0.885274    0.769261    0.435084   -31.00000   -1.20000
AFIX   0
PART 0
N4    3    0.689109    0.720585    0.347799    11.00000    0.02172    0.04250 =
         0.03003   -0.00677    0.00183   -0.00105
PART 1
AFIX  43
H4A   2    0.675149    0.686083    0.336118    31.00000   -1.20000
AFIX  43
PART 2
H4B   2    0.681197    0.683304    0.339226   -31.00000   -1.20000
AFIX   0
PART 0
N5    3    0.639778    0.724502    0.624797    11.00000    0.02943    0.04546 =
         0.02739   -0.00757    0.00929   -0.00172
N6    3    0.752299    0.683897    0.457438    11.00000    0.03138    0.05421 =
         0.02787   -0.00484    0.01309   -0.00328
C1    1    0.451910    0.755673    0.655433    11.00000    0.02547    0.03699 =
         0.02146   -0.00239    0.00409   -0.00311
C2    1    0.391401    0.769478    0.633604    11.00000    0.02381    0.04115 =
         0.02463   -0.00106    0.00246   -0.00293
C3    1    0.342977    0.741276    0.646146    11.00000    0.02221    0.05088 =
         0.03318   -0.00221    0.00318   -0.00315
AFIX  43
H3    2    0.302647    0.751317    0.631550    11.00000   -1.20000
AFIX   0
C4    1    0.351857    0.698959    0.679313    11.00000    0.02552    0.04901 =
         0.03902    0.00110    0.01235   -0.00644
AFIX  43
H4    2    0.318257    0.680905    0.688014    11.00000   -1.20000
AFIX   0
C5    1    0.411055    0.683580    0.699524    11.00000    0.02956    0.04461 =
         0.03479    0.00578    0.01203   -0.00146
AFIX  43
H5    2    0.417876    0.654282    0.722089    11.00000   -1.20000
AFIX   0
C6    1    0.460762    0.710337    0.687330    11.00000    0.02369    0.03928 =
         0.02449   -0.00077    0.00642   -0.00160
C7    1    0.377292    0.811737    0.595294    11.00000    0.02050    0.04894 =
         0.02768    0.00363   -0.00077   -0.00467
C8    1    0.383714    0.791761    0.553626    11.00000    0.02523    0.05642 =
         0.02787   -0.00077   -0.00099   -0.00154
C9    1    0.363035    0.828436    0.517570    11.00000    0.02937    0.06852 =
         0.02765    0.00087   -0.00031    0.00104
AFIX  43
H9    2    0.367108    0.814954    0.489602    11.00000   -1.20000
AFIX   0
C10   1    0.336635    0.884042    0.520779    11.00000    0.03129    0.06741 =
         0.03141    0.00958   -0.00002    0.00587
C11   1    0.333170    0.903961    0.562170    11.00000    0.03161    0.05321 =
         0.03643    0.00742    0.00322    0.00614
AFIX  43
H11   2    0.316559    0.942470    0.565143    11.00000   -1.20000
AFIX   0
C12   1    0.353445    0.868921    0.599601    11.00000    0.02248    0.04945 =
         0.02910    0.00232    0.00076   -0.00189
C13   1    0.410046    0.730372    0.548058    11.00000    0.04233    0.05988 =
         0.02863   -0.00530   -0.00026    0.00276
AFIX  13
H13   2    0.439520    0.720637    0.576050    11.00000   -1.20000
AFIX   0
C14   1    0.444876    0.726875    0.511291    11.00000    0.04449    0.07199 =
         0.03453   -0.00977    0.00195    0.00430
AFIX 137
H14A  2    0.416223    0.730351    0.482898    11.00000   -1.50000
H14B  2    0.466198    0.688384    0.512895    11.00000   -1.50000
H14C  2    0.474468    0.759656    0.514583    11.00000   -1.50000
AFIX   0
C15   1    0.360373    0.682395    0.541136    11.00000    0.08040    0.06269 =
         0.06034   -0.01090    0.02766   -0.01051
AFIX 137
H15A  2    0.340478    0.682643    0.565948    11.00000   -1.50000
H15B  2    0.378568    0.642939    0.538938    11.00000   -1.50000
H15C  2    0.330253    0.690868    0.514089    11.00000   -1.50000
AFIX   0
C16   1    0.311212    0.920455    0.479800    11.00000    0.04958    0.07943 =
         0.03370    0.01447    0.00224    0.02075
AFIX  13
H16   2    0.328202    0.902508    0.455806    11.00000   -1.20000
AFIX   0
C17   1    0.329475    0.984131    0.482815    11.00000    0.12029    0.13906 =
         0.09470    0.08046   -0.06916   -0.07954
AFIX 137
H17A  2    0.314935    1.003320    0.506714    11.00000   -1.50000
H17B  2    0.311721    1.004378    0.455181    11.00000   -1.50000
H17C  2    0.373895    0.986966    0.488551    11.00000   -1.50000
AFIX   0
C18   1    0.244089    0.914498    0.466241    11.00000    0.06830    0.08871 =
         0.07988    0.03074   -0.03609   -0.00697
AFIX 137
H18A  2    0.232991    0.871957    0.464963    11.00000   -1.50000
H18B  2    0.229793    0.932638    0.437301    11.00000   -1.50000
H18C  2    0.225188    0.934968    0.487512    11.00000   -1.50000
AFIX   0
C19   1    0.347853    0.893446    0.643802    11.00000    0.03096    0.04870 =
         0.03302    0.00334    0.00431    0.00392
AFIX  13
H19   2    0.373810    0.868155    0.666977    11.00000   -1.20000
AFIX   0
C20   1    0.370141    0.958223    0.651021    11.00000    0.03627    0.05118 =
         0.04293    0.00007    0.00380    0.00208
AFIX 137
H20A  2    0.411094    0.961382    0.645443    11.00000   -1.50000
H20B  2    0.371118    0.970042    0.681294    11.00000   -1.50000
H20C  2    0.342484    0.984730    0.630952    11.00000   -1.50000
AFIX   0
C21   1    0.282230    0.889531    0.649742    11.00000    0.03964    0.06595 =
         0.05150   -0.00438    0.01804   -0.00300
AFIX 137
H21A  2    0.280370    0.904782    0.678748    11.00000   -1.50000
H21B  2    0.268753    0.847664    0.647087    11.00000   -1.50000
H21C  2    0.255665    0.913647    0.627183    11.00000   -1.50000
AFIX   0
C37   1    0.722455    0.833515    0.745800    11.00000    0.02520    0.03917 =
         0.02112   -0.00062    0.00491   -0.00146
C38   1    0.775296    0.827442    0.780131    11.00000    0.02568    0.04370 =
         0.02383    0.00188   -0.00003   -0.00303
C39   1    0.808742    0.878187    0.796033    11.00000    0.03770    0.04956 =
         0.03161    0.00430   -0.00977   -0.00954
AFIX  43
H39   2    0.843136    0.873742    0.819583    11.00000   -1.20000
AFIX   0
C40   1    0.794173    0.934632    0.779122    11.00000    0.04918    0.04484 =
         0.03868    0.00650   -0.01279   -0.01678
AFIX  43
H40   2    0.817134    0.968645    0.791332    11.00000   -1.20000
AFIX   0
C41   1    0.744868    0.940561    0.743630    11.00000    0.04321    0.04143 =
         0.03277    0.00687   -0.00420   -0.00743
AFIX  43
H41   2    0.734890    0.978813    0.730701    11.00000   -1.20000
AFIX   0
C42   1    0.710470    0.891183    0.727168    11.00000    0.02742    0.04016 =
         0.02208    0.00017    0.00273   -0.00345
C43   1    0.800385    0.768207    0.798536    11.00000    0.02392    0.04236 =
         0.02624    0.00076   -0.00191   -0.00349
C44   1    0.836405    0.734271    0.775880    11.00000    0.02407    0.04632 =
         0.03365    0.00123    0.00266   -0.00462
C45   1    0.868435    0.685075    0.796910    11.00000    0.02440    0.04722 =
         0.04353   -0.00127    0.00695   -0.00222
AFIX  43
H45   2    0.893201    0.662500    0.781922    11.00000   -1.20000
AFIX   0
C46   1    0.865332    0.668000    0.839012    11.00000    0.02715    0.04492 =
         0.04270    0.00557    0.00353   -0.00169
C47   1    0.827708    0.700200    0.859823    11.00000    0.03265    0.04557 =
         0.03509    0.00853    0.00362   -0.00114
AFIX  43
H47   2    0.823839    0.687947    0.888117    11.00000   -1.20000
AFIX   0
C48   1    0.795156    0.750219    0.840593    11.00000    0.02828    0.04175 =
         0.02977    0.00274   -0.00054   -0.00287
C49   1    0.842481    0.751804    0.729973    11.00000    0.02698    0.06123 =
         0.03474    0.00399    0.00458    0.00155
AFIX  13
H49   2    0.802675    0.769381    0.714619    11.00000   -1.20000
AFIX   0
C50   1    0.855396    0.699163    0.702607    11.00000    0.04027    0.08076 =
         0.04043   -0.00299    0.01164    0.00693
AFIX 137
H50A  2    0.896853    0.684646    0.714164    11.00000   -1.50000
H50B  2    0.851280    0.712051    0.672189    11.00000   -1.50000
H50C  2    0.826383    0.666849    0.703821    11.00000   -1.50000
AFIX   0
C51   1    0.890916    0.800343    0.731397    11.00000    0.04037    0.07498 =
         0.04868    0.01461    0.01435   -0.00832
AFIX 137
H51A  2    0.880468    0.835593    0.746895    11.00000   -1.50000
H51B  2    0.892675    0.811617    0.701472    11.00000   -1.50000
H51C  2    0.930593    0.784873    0.746733    11.00000   -1.50000
AFIX   0
C52   1    0.902634    0.615298    0.861474    11.00000    0.03119    0.04927 =
         0.05290    0.01020    0.00639    0.00367
AFIX  13
H52   2    0.932345    0.604017    0.843429    11.00000   -1.20000
AFIX   0
C53   1    0.863022    0.560936    0.863951    11.00000    0.03665    0.04264 =
         0.04144    0.00171    0.00182    0.00485
AFIX 137
H53A  2    0.888470    0.527806    0.878146    11.00000   -1.50000
H53B  2    0.842220    0.548940    0.834325    11.00000   -1.50000
H53C  2    0.832809    0.570978    0.880979    11.00000   -1.50000
AFIX   0
C54   1    0.939003    0.631806    0.907307    11.00000    0.04042    0.05401 =
         0.06728    0.01131   -0.01620   -0.00084
AFIX 137
H54A  2    0.965797    0.665752    0.905228    11.00000   -1.50000
H54B  2    0.963519    0.597352    0.920182    11.00000   -1.50000
H54C  2    0.910950    0.642870    0.925819    11.00000   -1.50000
AFIX   0
C55   1    0.757894    0.785375    0.866756    11.00000    0.04153    0.04731 =
         0.02848    0.00428    0.00482    0.00302
AFIX  13
H55   2    0.730766    0.813173    0.846173    11.00000   -1.20000
AFIX   0
C56   1    0.717710    0.746168    0.888627    11.00000    0.04283    0.06134 =
         0.03756    0.00822    0.01384    0.00936
AFIX 137
H56A  2    0.743323    0.722418    0.911923    11.00000   -1.50000
H56B  2    0.693476    0.719242    0.866836    11.00000   -1.50000
H56C  2    0.690539    0.771681    0.901161    11.00000   -1.50000
AFIX   0
C57   1    0.799715    0.823829    0.901852    11.00000    0.07365    0.07806 =
         0.04279   -0.01598    0.01065   -0.01412
AFIX 137
H57A  2    0.775019    0.846316    0.918441    11.00000   -1.50000
H57B  2    0.822678    0.851902    0.887656    11.00000   -1.50000
H57C  2    0.828041    0.797721    0.921776    11.00000   -1.50000
AFIX   0
C58   1    0.661018    0.895933    0.686586    11.00000    0.02825    0.03587 =
         0.02191    0.00219    0.00069   -0.00360
C59   1    0.601027    0.912330    0.688642    11.00000    0.03012    0.03449 =
         0.02633    0.00170    0.00481   -0.00581
C60   1    0.556234    0.912651    0.649989    11.00000    0.02478    0.03640 =
         0.03027    0.00256    0.00525   -0.00303
AFIX  43
H60   2    0.515950    0.923372    0.651390    11.00000   -1.20000
AFIX   0
C61   1    0.567947    0.897907    0.609277    11.00000    0.02701    0.03794 =
         0.02599    0.00120    0.00159   -0.00667
C62   1    0.627060    0.881337    0.608097    11.00000    0.02895    0.03997 =
         0.02147    0.00203    0.00501   -0.00443
AFIX  43
H62   2    0.635681    0.870053    0.580870    11.00000   -1.20000
AFIX   0
C63   1    0.674421    0.880703    0.645723    11.00000    0.02805    0.03515 =
         0.02542    0.00315    0.00427   -0.00524
C64   1    0.585827    0.931665    0.731384    11.00000    0.03345    0.04966 =
         0.02641   -0.00159    0.00813   -0.00287
AFIX  13
H64   2    0.614734    0.911209    0.755862    11.00000   -1.20000
AFIX   0
C65   1    0.520700    0.915265    0.734608    11.00000    0.03533    0.05681 =
         0.03217    0.00458    0.01110    0.00209
AFIX 137
H65A  2    0.491719    0.941445    0.715256    11.00000   -1.50000
H65B  2    0.516504    0.920491    0.764854    11.00000   -1.50000
H65C  2    0.512398    0.873414    0.725767    11.00000   -1.50000
AFIX   0
C66   1    0.594861    0.999542    0.737326    11.00000    0.06596    0.05639 =
         0.04693   -0.01379    0.02615   -0.01217
AFIX 137
H66A  2    0.637321    1.009682    0.737963    11.00000   -1.50000
H66B  2    0.584809    1.011856    0.764905    11.00000   -1.50000
H66C  2    0.568225    1.020459    0.712907    11.00000   -1.50000
AFIX   0
C67   1    0.516927    0.903723    0.568422    11.00000    0.02660    0.04874 =
         0.02674    0.00291   -0.00196   -0.00728
AFIX  13
H67   2    0.481448    0.880070    0.573471    11.00000   -1.20000
AFIX   0
C68   1    0.533356    0.879764    0.527141    11.00000    0.04251    0.06842 =
         0.02547   -0.00078   -0.00300   -0.00197
AFIX 137
H68A  2    0.564607    0.905366    0.519292    11.00000   -1.50000
H68B  2    0.497100    0.879684    0.503179    11.00000   -1.50000
H68C  2    0.548956    0.838789    0.532326    11.00000   -1.50000
AFIX   0
C69   1    0.497153    0.968984    0.562049    11.00000    0.04038    0.05398 =
         0.03684    0.00647   -0.00572   -0.00098
AFIX 137
H69A  2    0.485826    0.983725    0.588613    11.00000   -1.50000
H69B  2    0.462135    0.972115    0.537255    11.00000   -1.50000
H69C  2    0.530771    0.993111    0.556177    11.00000   -1.50000
AFIX   0
C70   1    0.739286    0.867892    0.641998    11.00000    0.02746    0.04522 =
         0.02650    0.00481    0.00514   -0.00225
AFIX  13
H70   2    0.760765    0.848301    0.669851    11.00000   -1.20000
AFIX   0
C71   1    0.745078    0.826696    0.604392    11.00000    0.03632    0.05842 =
         0.04171   -0.00394    0.01617   -0.00621
AFIX 137
H71A  2    0.721853    0.789890    0.605765    11.00000   -1.50000
H71B  2    0.787967    0.816633    0.606715    11.00000   -1.50000
H71C  2    0.729142    0.847049    0.576490    11.00000   -1.50000
AFIX   0
C72   1    0.771524    0.927262    0.637943    11.00000    0.02942    0.05330 =
         0.04962    0.00272    0.00633   -0.00691
AFIX 137
H72A  2    0.750624    0.948087    0.611303    11.00000   -1.50000
H72B  2    0.813748    0.919364    0.636431    11.00000   -1.50000
H72C  2    0.770855    0.952372    0.663496    11.00000   -1.50000
AFIX   0
C73   1    0.930096    0.713902    0.413800    11.00000    0.02501    0.04266 =
         0.02322    0.00026    0.00650    0.00036
C74   1    0.929188    0.660674    0.389271    11.00000    0.02495    0.04395 =
         0.02700   -0.00245    0.00434    0.00008
C75   1    0.982208    0.633622    0.383559    11.00000    0.03156    0.04695 =
         0.03406   -0.00620    0.00819    0.00218
AFIX  43
H75   2    0.979945    0.598399    0.366232    11.00000   -1.20000
AFIX   0
C76   1    1.038369    0.657418    0.402843    11.00000    0.02558    0.05725 =
         0.03977   -0.00538    0.00769    0.00534
AFIX  43
H76   2    1.074726    0.639754    0.398170    11.00000   -1.20000
AFIX   0
C77   1    1.040335    0.707393    0.429013    11.00000    0.02338    0.05281 =
         0.03419   -0.00295    0.00285   -0.00193
AFIX  43
H77   2    1.078889    0.723016    0.443102    11.00000   -1.20000
AFIX   0
C78   1    0.988007    0.736076    0.435710    11.00000    0.02411    0.04422 =
         0.02751   -0.00124    0.00505   -0.00192
C79   1    0.868841    0.631152    0.374775    11.00000    0.02701    0.04076 =
         0.03263   -0.00819    0.00896   -0.00082
C80   1    0.830236    0.643607    0.333461    11.00000    0.02866    0.04512 =
         0.02907   -0.01029    0.00848   -0.00276
C81   1    0.772253    0.617994    0.323418    11.00000    0.02609    0.04563 =
         0.03500   -0.01415    0.00614   -0.00045
AFIX  43
H81   2    0.746093    0.626830    0.295954    11.00000   -1.20000
AFIX   0
C82   1    0.751369    0.579918    0.352246    11.00000    0.02891    0.03995 =
         0.04820   -0.01357    0.01273   -0.00411
C83   1    0.789595    0.568393    0.392702    11.00000    0.03812    0.03375 =
         0.04781   -0.00451    0.01719   -0.00174
AFIX  43
H83   2    0.775648    0.543170    0.412860    11.00000   -1.20000
AFIX   0
C84   1    0.848295    0.593007    0.404624    11.00000    0.03137    0.03688 =
         0.03900   -0.00461    0.01164    0.00391
C85   1    0.851907    0.683205    0.300374    11.00000    0.03077    0.06461 =
         0.02512   -0.00546    0.00725   -0.00870
AFIX  13
H85   2    0.880464    0.713689    0.316999    11.00000   -1.20000
AFIX   0
C86   1    0.800384    0.716760    0.269667    11.00000    0.03895    0.06992 =
         0.03476    0.00400    0.00056   -0.01096
AFIX 137
H86A  2    0.817600    0.746844    0.253089    11.00000   -1.50000
H86B  2    0.774769    0.736643    0.286901    11.00000   -1.50000
H86C  2    0.775783    0.688282    0.249343    11.00000   -1.50000
AFIX   0
C87   1    0.887126    0.645541    0.273553    11.00000    0.03974    0.08948 =
         0.03814   -0.01325    0.01331   -0.00698
AFIX 137
H87A  2    0.861049    0.613177    0.258800    11.00000   -1.50000
H87B  2    0.923159    0.628330    0.293021    11.00000   -1.50000
H87C  2    0.899738    0.670981    0.251652    11.00000   -1.50000
AFIX   0
C88   1    0.689508    0.549549    0.337142    11.00000    0.02994    0.04523 =
         0.07969   -0.01431    0.01251   -0.00670
AFIX  13
H88   2    0.658288    0.581772    0.328707    11.00000   -1.20000
AFIX   0
C89   1    0.670763    0.511164    0.371591    11.00000    0.05842    0.07372 =
         0.09907   -0.02971    0.03949   -0.03281
AFIX 137
H89A  2    0.698382    0.476858    0.378401    11.00000   -1.50000
H89B  2    0.629140    0.496734    0.360601    11.00000   -1.50000
H89C  2    0.672599    0.534983    0.398134    11.00000   -1.50000
AFIX   0
C90   1    0.690037    0.512274    0.296139    11.00000    0.05583    0.06585 =
         0.06779   -0.02105    0.00014   -0.02428
AFIX 137
H90A  2    0.699778    0.538234    0.273405    11.00000   -1.50000
H90B  2    0.649927    0.494139    0.285415    11.00000   -1.50000
H90C  2    0.720744    0.480614    0.303380    11.00000   -1.50000
AFIX   0
C91   1    0.890753    0.574731    0.447474    11.00000    0.04230    0.04637 =
         0.04294    0.00395    0.01003    0.00426
AFIX  13
H91   2    0.923080    0.606079    0.454972    11.00000   -1.20000
AFIX   0
C92   1    0.860265    0.569164    0.486215    11.00000    0.05964    0.06853 =
         0.04278    0.00821    0.01421    0.01404
AFIX 137
H92A  2    0.840698    0.607249    0.490469    11.00000   -1.50000
H92B  2    0.890933    0.559346    0.512691    11.00000   -1.50000
H92C  2    0.829598    0.537326    0.480348    11.00000   -1.50000
AFIX   0
C93   1    0.921718    0.515699    0.440425    11.00000    0.06930    0.06719 =
         0.05940    0.00919    0.01505    0.02939
AFIX 137
H93A  2    0.890812    0.484607    0.431311    11.00000   -1.50000
H93B  2    0.949353    0.503584    0.467801    11.00000   -1.50000
H93C  2    0.944830    0.521081    0.417648    11.00000   -1.50000
AFIX   0
C94   1    0.996264    0.786024    0.468557    11.00000    0.02165    0.04670 =
         0.02892   -0.00372    0.00093   -0.00173
C95   1    0.990216    0.774405    0.511734    11.00000    0.02433    0.04603 =
         0.02776   -0.00099    0.00202   -0.00316
C96   1    1.006711    0.819038    0.543265    11.00000    0.02945    0.04831 =
         0.02497    0.00021    0.00075   -0.00334
AFIX  43
H96   2    1.003667    0.810923    0.572466    11.00000   -1.20000
AFIX   0
C97   1    1.027391    0.874822    0.533579    11.00000    0.02531    0.04665 =
         0.02548   -0.00092    0.00060   -0.00152
C98   1    1.030553    0.886077    0.490576    11.00000    0.02917    0.04400 =
         0.03013   -0.00063    0.00450   -0.00451
AFIX  43
H98   2    1.043420    0.924520    0.483217    11.00000   -1.20000
AFIX   0
C99   1    1.015475    0.842841    0.457791    11.00000    0.02344    0.04736 =
         0.02757   -0.00279    0.00414   -0.00332
C100  1    0.967816    0.713675    0.524310    11.00000    0.03320    0.04910 =
         0.02995   -0.00062    0.00156   -0.00545
AFIX  13
H100  2    0.937017    0.698916    0.498404    11.00000   -1.20000
AFIX   0
C101  1    0.936308    0.716848    0.562586    11.00000    0.04177    0.05641 =
         0.03254    0.00190    0.00647   -0.01187
AFIX 137
H10A  2    0.966732    0.723244    0.589830    11.00000   -1.50000
H10B  2    0.914689    0.679182    0.564504    11.00000   -1.50000
H10C  2    0.907259    0.750157    0.558019    11.00000   -1.50000
AFIX   0
C102  1    1.018692    0.667076    0.533941    11.00000    0.04662    0.05387 =
         0.05121    0.00866    0.00567    0.00176
AFIX 137
H10D  2    1.037561    0.663765    0.508716    11.00000   -1.50000
H10E  2    1.001786    0.628136    0.539540    11.00000   -1.50000
H10F  2    1.049357    0.679442    0.559745    11.00000   -1.50000
AFIX   0
C103  1    1.049358    0.922922    0.567908    11.00000    0.03227    0.04424 =
         0.02832   -0.00089   -0.00078   -0.00639
AFIX  13
H103  2    1.040927    0.962750    0.553165    11.00000   -1.20000
AFIX   0
C104  1    1.017634    0.921956    0.606137    11.00000    0.04270    0.04843 =
         0.02836   -0.00185    0.00382   -0.00332
AFIX 137
H10G  2    1.025133    0.883372    0.621330    11.00000   -1.50000
H10H  2    0.973807    0.927455    0.595105    11.00000   -1.50000
H10I  2    1.033582    0.954419    0.626533    11.00000   -1.50000
AFIX   0
C105  1    1.118697    0.917655    0.584781    11.00000    0.03619    0.06039 =
         0.03558   -0.00510   -0.00141   -0.00755
AFIX 137
H10J  2    1.133022    0.949846    0.605824    11.00000   -1.50000
H10K  2    1.138698    0.921028    0.560126    11.00000   -1.50000
H10L  2    1.128483    0.878740    0.599127    11.00000   -1.50000
AFIX   0
C106  1    1.021892    0.857774    0.411708    11.00000    0.03251    0.05175 =
         0.02813   -0.00463    0.00933   -0.00722
AFIX  13
H106  2    0.998629    0.827166    0.391354    11.00000   -1.20000
AFIX   0
C107  1    0.996498    0.919621    0.396450    11.00000    0.03723    0.05707 =
         0.02862   -0.00034    0.00796   -0.00710
AFIX 137
H10M  2    1.022727    0.950698    0.412868    11.00000   -1.50000
H10N  2    0.955363    0.923606    0.401564    11.00000   -1.50000
H10O  2    0.995131    0.924190    0.365139    11.00000   -1.50000
AFIX   0
C108  1    1.088555    0.854755    0.408254    11.00000    0.03750    0.07085 =
         0.05022    0.00038    0.01875   -0.00353
AFIX 137
H10P  2    1.091447    0.864177    0.378233    11.00000   -1.50000
H10Q  2    1.104384    0.814320    0.415881    11.00000   -1.50000
H10R  2    1.112455    0.883837    0.428438    11.00000   -1.50000
AFIX   0
C109  1    0.648570    0.765163    0.330147    11.00000    0.02539    0.04209 =
         0.02437   -0.00489    0.00536   -0.00217
C110  1    0.663259    0.825672    0.341597    11.00000    0.02858    0.04285 =
         0.02848   -0.00351    0.00388   -0.00275
C111  1    0.624757    0.871409    0.322667    11.00000    0.04278    0.03953 =
         0.04051   -0.00461   -0.00038   -0.00342
AFIX  43
H111  2    0.635980    0.911850    0.329768    11.00000   -1.20000
AFIX   0
C112  1    0.569894    0.859297    0.293418    11.00000    0.04136    0.04487 =
         0.05029   -0.00192   -0.00878    0.00733
AFIX  43
H112  2    0.544154    0.890961    0.280116    11.00000   -1.20000
AFIX   0
C113  1    0.553778    0.800037    0.284200    11.00000    0.03185    0.05068 =
         0.03984   -0.00565   -0.00773   -0.00048
AFIX  43
H113  2    0.515666    0.791470    0.265227    11.00000   -1.20000
AFIX   0
C114  1    0.591446    0.752508    0.301749    11.00000    0.02643    0.04402 =
         0.02998   -0.00512    0.00168   -0.00142
C115  1    0.715862    0.839055    0.378872    11.00000    0.02876    0.03893 =
         0.02934   -0.00659    0.00507   -0.00345
C116  1    0.772635    0.858461    0.372729    11.00000    0.02830    0.03898 =
         0.02919   -0.00573    0.00769   -0.00191
C117  1    0.817735    0.873218    0.409527    11.00000    0.02464    0.04334 =
         0.03185   -0.00420    0.00860   -0.00354
AFIX  43
H117  2    0.856109    0.886407    0.405381    11.00000   -1.20000
AFIX   0
C118  1    0.808837    0.869422    0.451824    11.00000    0.02350    0.03865 =
         0.02885   -0.00324    0.00585   -0.00144
C119  1    0.752125    0.850441    0.457063    11.00000    0.02750    0.04422 =
         0.02736   -0.00378    0.00734   -0.00652
AFIX  43
H119  2    0.745126    0.847320    0.485783    11.00000   -1.20000
AFIX   0
C120  1    0.705222    0.835848    0.421486    11.00000    0.02809    0.04162 =
         0.03116   -0.00390    0.00733   -0.00533
C121  1    0.783477    0.869036    0.327110    11.00000    0.03387    0.05974 =
         0.02691   -0.00641    0.00778   -0.00194
AFIX  13
H121  2    0.754044    0.843646    0.306140    11.00000   -1.20000
AFIX   0
C122  1    0.847913    0.852307    0.322791    11.00000    0.03694    0.07393 =
         0.03218   -0.00993    0.01480   -0.00840
AFIX 137
H12A  2    0.876958    0.881767    0.338496    11.00000   -1.50000
H12B  2    0.849568    0.852059    0.291800    11.00000   -1.50000
H12C  2    0.858343    0.812416    0.335320    11.00000   -1.50000
AFIX   0
C123  1    0.770674    0.934434    0.314160    11.00000    0.06133    0.07090 =
         0.04053    0.00983    0.01914    0.00132
AFIX 137
H12D  2    0.728545    0.944171    0.314892    11.00000   -1.50000
H12E  2    0.776910    0.940845    0.284523    11.00000   -1.50000
H12F  2    0.798337    0.960323    0.334740    11.00000   -1.50000
AFIX   0
C124  1    0.860102    0.887226    0.490403    11.00000    0.02468    0.04916 =
         0.02997   -0.00519    0.00555   -0.00663
AFIX  13
H124  2    0.896624    0.862831    0.488510    11.00000   -1.20000
AFIX   0
C125  1    0.845666    0.874776    0.534959    11.00000    0.03420    0.06612 =
         0.03018   -0.00557    0.00445   -0.01191
AFIX 137
H12G  2    0.812759    0.901273    0.539131    11.00000   -1.50000
H12H  2    0.881968    0.882160    0.558103    11.00000   -1.50000
H12I  2    0.833009    0.832909    0.536228    11.00000   -1.50000
AFIX   0
C126  1    0.876822    0.952869    0.487210    11.00000    0.04310    0.05442 =
         0.04034   -0.00971    0.00605   -0.01575
AFIX 137
H12J  2    0.887065    0.960261    0.458863    11.00000   -1.50000
H12K  2    0.911913    0.962558    0.510803    11.00000   -1.50000
H12L  2    0.842263    0.978083    0.489907    11.00000   -1.50000
AFIX   0
C127  1    0.641451    0.824774    0.428846    11.00000    0.02661    0.06060 =
         0.03345   -0.00698    0.00520   -0.01139
AFIX  13
H127  2    0.617556    0.803409    0.402544    11.00000   -1.20000
AFIX   0
C128  1    0.639327    0.787049    0.468887    11.00000    0.03338    0.05795 =
         0.04393   -0.00497    0.01738   -0.00757
AFIX 137
H12M  2    0.659834    0.748710    0.467061    11.00000   -1.50000
H12N  2    0.596884    0.779675    0.470052    11.00000   -1.50000
H12O  2    0.659892    0.808441    0.495359    11.00000   -1.50000
AFIX   0
C129  1    0.611535    0.885370    0.431689    11.00000    0.03521    0.07572 =
         0.07201    0.01188    0.02066    0.00328
AFIX 137
H12P  2    0.634399    0.907438    0.457102    11.00000   -1.50000
H12Q  2    0.569666    0.879336    0.434804    11.00000   -1.50000
H12R  2    0.611280    0.908346    0.404991    11.00000   -1.50000
AFIX   0
C130  1    0.569810    0.689994    0.290358    11.00000    0.02046    0.04331 =
         0.02964   -0.00525   -0.00224   -0.00008
C131  1    0.542361    0.656007    0.318809    11.00000    0.02599    0.04664 =
         0.02866   -0.00496    0.00065   -0.00081
C132  1    0.514848    0.601499    0.304236    11.00000    0.02956    0.04943 =
         0.03203   -0.00287    0.00547   -0.00531
AFIX  43
H132  2    0.496032    0.578967    0.323314    11.00000   -1.20000
AFIX   0
C133  1    0.514060    0.579080    0.262733    11.00000    0.02763    0.04401 =
         0.03600   -0.00555    0.00416   -0.00448
C134  1    0.544351    0.611412    0.236150    11.00000    0.03283    0.04776 =
         0.02988   -0.00979    0.00391   -0.00557
AFIX  43
H134  2    0.546112    0.595682    0.208283    11.00000   -1.20000
AFIX   0
C135  1    0.572148    0.666101    0.249147    11.00000    0.02505    0.04532 =
         0.03247   -0.00639    0.00288   -0.00236
C136  1    0.540274    0.678786    0.364214    11.00000    0.03645    0.05299 =
         0.03366   -0.00778    0.00638   -0.00602
AFIX  13
H136  2    0.576833    0.704733    0.374362    11.00000   -1.20000
AFIX   0
C137  1    0.542971    0.628995    0.398122    11.00000    0.04804    0.06817 =
         0.03653   -0.00217    0.01148   -0.00480
AFIX 137
H13A  2    0.503923    0.607871    0.392715    11.00000   -1.50000
H13B  2    0.551366    0.646515    0.427531    11.00000   -1.50000
H13C  2    0.575352    0.600684    0.395854    11.00000   -1.50000
AFIX   0
C138  1    0.484866    0.717594    0.362606    11.00000    0.07370    0.09514 =
         0.04382   -0.01356    0.01010    0.03463
AFIX 137
H13D  2    0.485414    0.751301    0.342638    11.00000   -1.50000
H13E  2    0.485238    0.732911    0.391979    11.00000   -1.50000
H13F  2    0.448035    0.693724    0.352159    11.00000   -1.50000
AFIX   0
C139  1    0.479604    0.521980    0.246233    11.00000    0.03653    0.05271 =
         0.03903   -0.00995    0.00892   -0.01132
AFIX  13
H139  2    0.459313    0.507760    0.269702    11.00000   -1.20000
AFIX   0
C140  1    0.520863    0.471668    0.237369    11.00000    0.04787    0.04607 =
         0.05048   -0.00749    0.00730   -0.00838
AFIX 137
H14D  2    0.496525    0.435650    0.228121    11.00000   -1.50000
H14E  2    0.551488    0.462984    0.264114    11.00000   -1.50000
H14F  2    0.541138    0.483979    0.214167    11.00000   -1.50000
AFIX   0
C141  1    0.429742    0.534307    0.205582    11.00000    0.03588    0.06015 =
         0.05922   -0.01644   -0.00007   -0.01150
AFIX 137
H14G  2    0.447822    0.551531    0.182643    11.00000   -1.50000
H14H  2    0.400274    0.562598    0.212906    11.00000   -1.50000
H14I  2    0.409106    0.496710    0.195086    11.00000   -1.50000
AFIX   0
C142  1    0.602441    0.700536    0.217863    11.00000    0.04486    0.05002 =
         0.03314   -0.00854    0.00890   -0.01222
AFIX  13
H142  2    0.627239    0.733358    0.234837    11.00000   -1.20000
AFIX   0
C143  1    0.645216    0.660950    0.198688    11.00000    0.04022    0.06722 =
         0.03091   -0.00575    0.00914   -0.01098
AFIX 137
H14J  2    0.674622    0.641766    0.222498    11.00000   -1.50000
H14K  2    0.666891    0.685574    0.181184    11.00000   -1.50000
H14L  2    0.621604    0.630086    0.180067    11.00000   -1.50000
AFIX   0
C144  1    0.554232    0.729855    0.181122    11.00000    0.06846    0.05349 =
         0.04497    0.00412    0.01694    0.00266
AFIX 137
H14M  2    0.526932    0.698894    0.165583    11.00000   -1.50000
H14N  2    0.574463    0.750243    0.160561    11.00000   -1.50000
H14O  2    0.530682    0.759049    0.193887    11.00000   -1.50000
AFIX   0
C145  1    0.614498    0.718711    0.580080    11.00000    0.02758    0.04946 =
         0.03400   -0.00311    0.00541   -0.00290
AFIX  43
H145  2    0.581260    0.744201    0.568035    11.00000   -1.20000
AFIX   0
C146  1    0.632764    0.680616    0.552683    11.00000    0.03641    0.05441 =
         0.02695   -0.00713    0.00748   -0.00687
AFIX  43
H146  2    0.614334    0.682924    0.522372    11.00000   -1.20000
AFIX   0
C147  1    0.681203    0.634300    0.567786    11.00000    0.04322    0.04547 =
         0.03520   -0.00561    0.01638   -0.00400
AFIX  13
H147  2    0.660268    0.594851    0.568160    11.00000   -1.20000
AFIX   0
C148  1    0.712650    0.648593    0.614376    11.00000    0.04078    0.05088 =
         0.03123    0.00015    0.01213    0.00571
AFIX  43
H148  2    0.749107    0.627870    0.627017    11.00000   -1.20000
AFIX   0
C149  1    0.691419    0.689159    0.638629    11.00000    0.03286    0.05259 =
         0.02736   -0.00170    0.00649    0.00000
AFIX  43
H149  2    0.713524    0.694368    0.667937    11.00000   -1.20000
AFIX   0
C150  1    0.778846    0.703170    0.499721    11.00000    0.03014    0.04947 =
         0.03417   -0.00687    0.00857   -0.00542
AFIX  43
H150  2    0.807523    0.734919    0.502539    11.00000   -1.20000
AFIX   0
C151  1    0.767291    0.680666    0.536660    11.00000    0.03625    0.05424 =
         0.03279   -0.00944    0.01116   -0.00427
AFIX  43
H151  2    0.785600    0.699252    0.563642    11.00000   -1.20000
AFIX   0
C152  1    0.726670    0.627318    0.537476    11.00000    0.04442    0.04853 =
         0.03494   -0.00706    0.01719   -0.00331
AFIX  13
H152  2    0.753398    0.592257    0.548329    11.00000   -1.20000
AFIX   0
C153  1    0.694038    0.613848    0.490867    11.00000    0.05038    0.05624 =
         0.04188   -0.01405    0.02162   -0.01639
AFIX  43
H153  2    0.662523    0.584730    0.486040    11.00000   -1.20000
AFIX   0
C154  1    0.707372    0.640816    0.456367    11.00000    0.03824    0.05782 =
         0.03286   -0.01419    0.01439   -0.00998
AFIX  43
H154  2    0.684087    0.629661    0.428383    11.00000   -1.20000
AFIX   0
PART 1
Y1    4    0.603983    0.784327    0.669191    31.00000    0.01863    0.04029 =
         0.02186   -0.00333    0.00270   -0.00287
Y2    4    0.778164    0.704204    0.395742    31.00000    0.01887    0.04133 =
         0.02421   -0.00292    0.00466   -0.00049
C22   1    0.521652    0.686276    0.707486    21.00000    0.02165    0.03757 =
         0.02761    0.00605    0.00894   -0.00033
C23   1    0.553521    0.703653    0.749632    21.00000    0.02472    0.03703 =
         0.02745    0.00658    0.00967   -0.00093
C24   1    0.605665    0.672080    0.769709    21.00000    0.02501    0.03796 =
         0.02928    0.00250    0.00473   -0.00104
AFIX  43
H24   2    0.626599    0.683707    0.798243    21.00000   -1.20000
AFIX   0
C25   1    0.628129    0.624447    0.749692    21.00000    0.02363    0.03796 =
         0.03397    0.00370    0.00900   -0.00211
C26   1    0.598499    0.610476    0.706831    21.00000    0.02720    0.03559 =
         0.03336   -0.00076    0.01211   -0.00297
AFIX  43
H26   2    0.614783    0.579892    0.691695    21.00000   -1.20000
AFIX   0
C27   1    0.545954    0.639928    0.685662    21.00000    0.02378    0.03936 =
         0.02694    0.00494    0.01229   -0.00480
C28   1    0.528198    0.753014    0.774209    21.00000    0.02581    0.04439 =
         0.02820    0.00264    0.00556    0.00491
AFIX  13
H28   2    0.500338    0.778877    0.752531    21.00000   -1.20000
AFIX   0
C29   1    0.577782    0.792619    0.802054    21.00000    0.03263    0.04514 =
         0.02618    0.00139    0.00683    0.00172
AFIX 137
H29A  2    0.601390    0.768984    0.826325    21.00000   -1.50000
H29B  2    0.558805    0.826578    0.813733    21.00000   -1.50000
H29C  2    0.604780    0.807559    0.783868    21.00000   -1.50000
AFIX   0
C30   1    0.491415    0.723453    0.804588    21.00000    0.03611    0.05669 =
         0.03642    0.00747    0.01447    0.00565
AFIX 137
H30A  2    0.455553    0.703562    0.786871    21.00000   -1.50000
H30B  2    0.478471    0.754209    0.822925    21.00000   -1.50000
H30C  2    0.516851    0.693805    0.823270    21.00000   -1.50000
AFIX   0
C31   1    0.683625    0.588657    0.771317    21.00000    0.02442    0.03192 =
         0.04082    0.00084    0.00742   -0.00032
AFIX  13
H31   2    0.674142    0.545518    0.764238    21.00000   -1.20000
AFIX   0
C32   1    0.737054    0.605480    0.751012    21.00000    0.02853    0.03948 =
         0.05452    0.01062    0.01301    0.00200
AFIX 137
H32A  2    0.747241    0.647841    0.756825    21.00000   -1.50000
H32B  2    0.725836    0.598744    0.719336    21.00000   -1.50000
H32C  2    0.772329    0.580637    0.763863    21.00000   -1.50000
AFIX   0
C33   1    0.699906    0.593991    0.820889    21.00000    0.02757    0.04026 =
         0.04203    0.00101   -0.00131    0.00380
AFIX 137
H33A  2    0.730713    0.563924    0.833035    21.00000   -1.50000
H33B  2    0.663473    0.587336    0.832447    21.00000   -1.50000
H33C  2    0.716033    0.634154    0.829158    21.00000   -1.50000
AFIX   0
C34   1    0.516505    0.620934    0.638689    21.00000    0.03635    0.03967 =
         0.02903   -0.00171    0.01123   -0.00327
AFIX  13
H34   2    0.502852    0.657654    0.620915    21.00000   -1.20000
AFIX   0
C35   1    0.559938    0.585365    0.616778    21.00000    0.04272    0.03947 =
         0.03080   -0.00250    0.01352   -0.00516
AFIX 137
H35A  2    0.568179    0.546176    0.630989    21.00000   -1.50000
H35B  2    0.598145    0.607510    0.619666    21.00000   -1.50000
H35C  2    0.541205    0.579714    0.585699    21.00000   -1.50000
AFIX   0
C36   1    0.461160    0.580886    0.638223    21.00000    0.03653    0.04324 =
         0.03687   -0.00396    0.01131   -0.00520
AFIX 137
H36A  2    0.443756    0.567915    0.608176    21.00000   -1.50000
H36B  2    0.430607    0.603457    0.649474    21.00000   -1.50000
H36C  2    0.473725    0.545676    0.656721    21.00000   -1.50000
AFIX   0
PART 2
Y1A   4    0.606722    0.758347    0.678600   -31.00000    0.02504    0.08092 =
         0.03163   -0.00858    0.00280    0.00246
Y2A   4    0.776875    0.741226    0.399082   -31.00000    0.02751    0.10527 =
         0.04089    0.01639    0.00549   -0.00051
SAME 0.02 0.04 C22 C23 C24 C25 C26 C27 C28 C29 C30 C31 C32 C33 C34 C35 C36
C22A  1    0.526327    0.687473    0.705547   -21.00000    0.02165    0.03757 =
         0.02761    0.00605    0.00894   -0.00033
C23A  1    0.555726    0.710212    0.746431   -21.00000    0.02651    0.04179 =
         0.03435    0.00104    0.00629    0.00267
C24A  1    0.613529    0.688645    0.765429   -21.00000    0.02379    0.04326 =
         0.03643   -0.00049    0.00514   -0.00292
AFIX  43
H24A  2    0.633685    0.703160    0.793389   -21.00000   -1.20000
AFIX   0
C25A  1    0.642018    0.647023    0.744786   -21.00000    0.02518    0.04287 =
         0.03857    0.01017    0.01136    0.00298
C26A  1    0.611541    0.625842    0.704140   -21.00000    0.02734    0.04120 =
         0.04019    0.00333    0.01578    0.00231
AFIX  43
H26A  2    0.631224    0.596467    0.690221   -21.00000   -1.20000
AFIX   0
C27A  1    0.554153    0.644909    0.682605   -21.00000    0.02990    0.04189 =
         0.02948    0.00846    0.01661    0.00024
C28A  1    0.528198    0.753014    0.774209   -21.00000    0.02581    0.04439 =
         0.02820    0.00264    0.00556    0.00491
AFIX  13
H28A  2    0.495104    0.774980    0.753624   -21.00000   -1.20000
AFIX   0
C29A  1    0.574042    0.800882    0.796257   -21.00000    0.03839    0.03963 =
         0.02354    0.00782   -0.00270    0.00555
AFIX 137
H29D  2    0.599936    0.784209    0.822902   -21.00000   -1.50000
H29E  2    0.552029    0.835759    0.803830   -21.00000   -1.50000
H29F  2    0.599342    0.813146    0.776073   -21.00000   -1.50000
AFIX   0
C30A  1    0.498367    0.722625    0.807567   -21.00000    0.02680    0.04353 =
         0.03784   -0.00108    0.00975    0.00195
AFIX 137
H30D  2    0.464090    0.698179    0.792286   -21.00000   -1.50000
H30E  2    0.483661    0.753179    0.825184   -21.00000   -1.50000
H30F  2    0.528142    0.696950    0.826711   -21.00000   -1.50000
AFIX   0
C31A  1    0.704369    0.623602    0.768499   -21.00000    0.02015    0.04086 =
         0.05373    0.00632    0.00992   -0.00560
AFIX  13
H31A  2    0.728015    0.658011    0.784226   -21.00000   -1.20000
AFIX   0
C32A  1    0.740604    0.597108    0.737435   -21.00000    0.02481    0.05278 =
         0.06834    0.01464    0.01817    0.00827
AFIX 137
H32D  2    0.721259    0.559879    0.724795   -21.00000   -1.50000
H32E  2    0.782162    0.588581    0.753565   -21.00000   -1.50000
H32F  2    0.741720    0.625807    0.713945   -21.00000   -1.50000
AFIX   0
C33A  1    0.693904    0.578145    0.802848   -21.00000    0.02683    0.05124 =
         0.04334    0.00990    0.00570    0.00664
AFIX 137
H33D  2    0.667514    0.595942    0.820421   -21.00000   -1.50000
H33E  2    0.733011    0.567330    0.821942   -21.00000   -1.50000
H33F  2    0.674505    0.542133    0.788115   -21.00000   -1.50000
AFIX   0
C34A  1    0.517214    0.617912    0.640335   -21.00000    0.05023    0.04378 =
         0.03151    0.00770    0.00697    0.00330
AFIX  13
H34A  2    0.493139    0.651991    0.624484   -21.00000   -1.20000
AFIX   0
C35A  1    0.554702    0.594564    0.609465   -21.00000    0.07955    0.05474 =
         0.04823   -0.01051    0.02744   -0.01800
AFIX 137
H35D  2    0.583814    0.625357    0.605167   -21.00000   -1.50000
H35E  2    0.527837    0.584655    0.581246   -21.00000   -1.50000
H35F  2    0.576762    0.558541    0.621965   -21.00000   -1.50000
AFIX   0
C36A  1    0.470442    0.571354    0.646048   -21.00000    0.07996    0.09216 =
         0.05349   -0.00682    0.02117   -0.03479
AFIX 137
H36D  2    0.490754    0.538554    0.664439   -21.00000   -1.50000
H36E  2    0.450150    0.555540    0.617344   -21.00000   -1.50000
H36F  2    0.440245    0.589932    0.660045   -21.00000   -1.50000
AFIX   0
HKLF 4


REM  ccapg171_a.res in P2(1)/n
REM wR2 = 0.1111, GooF = S = 1.061, Restrained GooF = 1.056 for all data
REM R1 = 0.0455 for 27825 Fo > 4sig(Fo) and 0.0552 for all 33112 data
REM 1653 parameters refined using 716 restraints

END

WGHT      0.0426      9.3165

REM Highest difference peak  0.391,  deepest hole -0.576,  1-sigma level  0.048
Q1    1   0.2411  0.9562  0.4822  11.00000  0.05    0.39
Q2    1   0.6138  0.7454  0.6426  11.00000  0.05    0.29
Q3    1   0.4468  0.6788  0.3602  11.00000  0.05    0.28
Q4    1   0.5396  0.7820  0.6600  11.00000  0.05    0.27
Q5    1   0.3379  1.0025  0.5015  11.00000  0.05    0.26
Q6    1   0.5178  0.6990  0.7006  11.00000  0.05    0.25
Q7    1   0.7762  0.6897  0.4438  11.00000  0.05    0.24
Q8    1   0.3566  0.9629  0.4808  11.00000  0.05    0.24
Q9    1   0.8420  0.7183  0.4027  11.00000  0.05    0.24
Q10   1   0.5216  0.6212  0.5980  11.00000  0.05    0.23
Q11   1   0.7410  0.7155  0.4269  11.00000  0.05    0.23
Q12   1   0.6637  0.7650  0.8221  11.00000  0.05    0.22
Q13   1   0.8383  0.6778  0.3186  11.00000  0.05    0.21
Q14   1   0.7629  0.6638  0.4222  11.00000  0.05    0.20
Q15   1   0.5725  0.8259  0.6808  11.00000  0.05    0.20
Q16   1   0.6997  0.6837  0.2409  11.00000  0.05    0.20
Q17   1   0.3745  0.7039  0.4604  11.00000  0.05    0.20
Q18   1   0.6644  0.7788  0.6743  11.00000  0.05    0.20
Q19   1   0.8151  0.7357  0.3844  11.00000  0.05    0.20
Q20   1   0.7767  0.5992  0.3839  11.00000  0.05    0.19
Q21   1   0.7574  0.8963  0.6397  11.00000  0.05    0.19
Q22   1   0.6039  0.7991  0.7451  11.00000  0.05    0.19
Q23   1   0.5204  0.8132  0.6747  11.00000  0.05    0.19
Q24   1   0.4606  0.8604  0.6802  11.00000  0.05    0.19
Q25   1   0.5410  0.6804  0.3022  11.00000  0.05    0.19
Q26   1   0.6587  0.6792  0.4189  11.00000  0.05    0.19
Q27   1   0.7660  0.7015  0.3577  11.00000  0.05    0.18
Q28   1   0.5574  0.6794  0.3970  11.00000  0.05    0.18
Q29   1   0.5787  0.7764  0.7044  11.00000  0.05    0.18
Q30   1   0.4401  0.7189  0.3410  11.00000  0.05    0.18
Q31   1   0.7018  0.7351  0.2414  11.00000  0.05    0.18
Q32   1   1.0054  0.8121  0.5982  11.00000  0.05    0.18
Q33   1   0.5165  0.6413  0.3001  11.00000  0.05    0.17
Q34   1   0.8613  0.7193  0.4412  11.00000  0.05    0.17
Q35   1   0.4999  0.5583  0.2566  11.00000  0.05    0.17
Q36   1   0.5630  0.7639  0.6414  11.00000  0.05    0.17
Q37   1   0.6606  0.6425  0.3997  11.00000  0.05    0.17
Q38   1   0.7991  0.8008  0.4162  11.00000  0.05    0.17
Q39   1   0.7398  0.6563  0.3398  11.00000  0.05    0.17
Q40   1   0.7574  0.6796  0.4766  11.00000  0.05    0.17
Q41   1   0.8615  0.7363  0.3830  11.00000  0.05    0.17
Q42   1   0.6960  0.5170  0.4245  11.00000  0.05    0.17
Q43   1   0.6997  0.7807  0.6643  11.00000  0.05    0.17
Q44   1   0.4052  0.5813  0.2014  11.00000  0.05    0.16
Q45   1   0.6773  0.8212  0.8190  11.00000  0.05    0.16
Q46   1   0.7266  0.7307  0.4431  11.00000  0.05    0.16
Q47   1   0.7830  0.6547  0.3421  11.00000  0.05    0.16
Q48   1   0.7618  0.7996  0.3828  11.00000  0.05    0.16
Q49   1   0.5385  0.6252  0.6613  11.00000  0.05    0.16
Q50   1   0.5000  0.5196  0.6380  11.00000  0.05    0.16
Q51   1   0.8385  0.7412  0.7613  11.00000  0.05    0.16
Q52   1   1.0365  0.8418  0.5377  11.00000  0.05    0.16
Q53   1   0.6236  0.7794  0.7235  11.00000  0.05    0.16
Q54   1   0.5867  0.8208  0.6432  11.00000  0.05    0.16
Q55   1   0.7226  0.5620  0.3413  11.00000  0.05    0.16
Q56   1   0.5570  0.7588  0.6777  11.00000  0.05    0.16
Q57   1   0.8039  0.6597  0.3782  11.00000  0.05    0.16
Q58   1   0.6810  0.7140  0.3942  11.00000  0.05    0.16
Q59   1   0.7833  0.8475  0.7989  11.00000  0.05    0.16
Q60   1   0.7590  0.9458  0.7724  11.00000  0.05    0.15
Q61   1   0.4442  0.7161  0.7074  11.00000  0.05    0.15
Q62   1   0.3985  0.6593  0.6803  11.00000  0.05    0.15
Q63   1   0.5762  0.8608  0.6995  11.00000  0.05    0.15
Q64   1   0.9791  0.7186  0.6013  11.00000  0.05    0.15
Q65   1   0.5146  0.6995  0.3552  11.00000  0.05    0.15
Q66   1   0.9894  0.8173  0.4601  11.00000  0.05    0.15
Q67   1   0.9757  0.7402  0.5219  11.00000  0.05    0.15
Q68   1   0.8404  0.6570  0.3599  11.00000  0.05    0.15
Q69   1   0.8393  0.7006  0.7780  11.00000  0.05    0.15
Q70   1   0.6375  0.8830  0.6816  11.00000  0.05    0.15
Q71   1   0.6607  0.8613  0.6542  11.00000  0.05    0.15
Q72   1   0.7226  0.7082  0.4417  11.00000  0.05    0.15
Q73   1   0.7813  0.7924  0.7796  11.00000  0.05    0.15
Q74   1   0.8145  0.5750  0.4813  11.00000  0.05    0.15
Q75   1   0.7474  0.7536  0.4416  11.00000  0.05    0.15
Q76   1   0.6386  0.7215  0.5244  11.00000  0.05    0.15
Q77   1   0.7887  0.7503  0.8247  11.00000  0.05    0.15
;
_shelx_res_checksum              31888
_shelx_fab_file                  
;
    0    0    2    136.33      0.00
    0    0    4    -26.66      0.00
    0    0    6    134.80      0.00
    0    0    8     35.97      0.00
    0    0   10    -14.34      0.00
    0    0   14     21.23      0.00
    0    0   16      2.63      0.00
    0    0   18     -7.55      0.00
    0    0   20      5.87      0.00
    0    0   22      0.64      0.00
    0    0   24     -1.02      0.00
    0    0   26     -2.55      0.00
    0    0   28     -1.16      0.00
    0    0   30     -1.89      0.00
    0    0   32     -3.89      0.00
    0    0   34      2.10      0.00
    0    0   36     -0.75      0.00
    0    0   38      1.88      0.00
    0    1    2    126.70      0.00
    0    1    3    -79.03      0.00
    0    1    4     -4.22      0.00
    0    1    5     73.80      0.00
    0    1    6     31.63      0.00
    0    1    7     93.55      0.00
    0    1    8     21.59      0.00
    0    1    9      4.59      0.00
    0    1   10      2.98      0.00
    0    1   11    -10.44      0.00
    0    1   12     -0.14      0.00
    0    1   13     11.27      0.00
    0    1   14     -3.89      0.00
    0    1   15     16.99      0.00
    0    1   16      5.55      0.00
    0    1   17     -7.29      0.00
    0    1   18      0.14      0.00
    0    1   19      0.99      0.00
    0    1   20      2.46      0.00
    0    1   21      4.27      0.00
    0    1   22     -0.47      0.00
    0    1   23     -1.02      0.00
    0    1   24      0.72      0.00
    0    1   25     -2.14      0.00
    0    1   26      3.63      0.00
    0    1   27     -0.95      0.00
    0    1   28     -0.51      0.00
    0    1   29      0.97      0.00
    0    1   30     -0.62      0.00
    0    1   31     -2.89      0.00
    0    1   32     -0.58      0.00
    0    1   33     -1.05      0.00
    0    1   34     -0.41      0.00
    0    1   35      0.81      0.00
    0    1   36     -0.17      0.00
    0    1   37     -1.11      0.00
    0    1   38     -2.01      0.00
    0    2    0    199.31      0.00
    0    2    1    115.15      0.00
    0    2    2      7.48      0.00
    0    2    3     -9.99      0.00
    0    2    4    -33.78      0.00
    0    2    5    -67.65      0.00
    0    2    6     83.31      0.00
    0    2    7     18.22      0.00
    0    2    8     48.92      0.00
    0    2    9    -16.02      0.00
    0    2   10     -3.52      0.00
    0    2   11     -6.71      0.00
    0    2   12      2.28      0.00
    0    2   13     -9.30      0.00
    0    2   14     12.76      0.00
    0    2   15      0.13      0.00
    0    2   16      1.45      0.00
    0    2   17      1.32      0.00
    0    2   18     -3.31      0.00
    0    2   19      1.18      0.00
    0    2   20      2.69      0.00
    0    2   21      2.43      0.00
    0    2   22      2.15      0.00
    0    2   23     -3.23      0.00
    0    2   24     -3.09      0.00
    0    2   25      3.33      0.00
    0    2   26     -0.33      0.00
    0    2   27      1.37      0.00
    0    2   28      4.68      0.00
    0    2   29     -1.63      0.00
    0    2   30     -0.52      0.00
    0    2   31      1.36      0.00
    0    2   32     -2.91      0.00
    0    2   33     -0.44      0.00
    0    2   34     -0.14      0.00
    0    2   35      1.19      0.00
    0    2   36     -1.21      0.00
    0    2   37     -1.29      0.00
    0    2   38     -1.06      0.00
    0    3    1     92.18      0.00
    0    3    2     21.27      0.00
    0    3    3     28.14      0.00
    0    3    4   -128.42      0.00
    0    3    5     25.04      0.00
    0    3    6    -33.59      0.00
    0    3    7     62.23      0.00
    0    3    8     -5.28      0.00
    0    3    9     13.15      0.00
    0    3   10    -18.04      0.00
    0    3   11     -9.71      0.00
    0    3   12     -4.68      0.00
    0    3   13      4.25      0.00
    0    3   14     -4.10      0.00
    0    3   15      1.94      0.00
    0    3   16     -3.39      0.00
    0    3   17     -1.68      0.00
    0    3   18     -4.08      0.00
    0    3   19     -4.19      0.00
    0    3   20     -0.14      0.00
    0    3   21      4.90      0.00
    0    3   22     -4.62      0.00
    0    3   23      0.26      0.00
    0    3   24     -3.69      0.00
    0    3   25     -4.62      0.00
    0    3   26      0.26      0.00
    0    3   27      3.41      0.00
    0    3   28     -1.53      0.00
    0    3   29      1.99      0.00
    0    3   30      2.87      0.00
    0    3   31     -3.28      0.00
    0    3   32      1.34      0.00
    0    3   33     -1.08      0.00
    0    3   34      0.08      0.00
    0    3   35     -0.85      0.00
    0    3   36      1.12      0.00
    0    3   37     -1.64      0.00
    0    3   38      0.31      0.00
    0    4    0     78.74      0.00
    0    4    1     12.23      0.00
    0    4    2     83.31      0.00
    0    4    3    -50.27      0.00
    0    4    4     15.53      0.00
    0    4    5    -50.59      0.00
    0    4    6      2.82      0.00
    0    4    7      9.99      0.00
    0    4    8     33.82      0.00
    0    4    9     -2.16      0.00
    0    4   10     -2.43      0.00
    0    4   11     -4.31      0.00
    0    4   12      0.29      0.00
    0    4   13      3.36      0.00
    0    4   14      9.18      0.00
    0    4   15     -5.74      0.00
    0    4   16      9.98      0.00
    0    4   17     -7.43      0.00
    0    4   18      0.68      0.00
    0    4   19     -1.64      0.00
    0    4   20     -0.68      0.00
    0    4   21     -4.48      0.00
    0    4   22      7.25      0.00
    0    4   23     -2.90      0.00
    0    4   24     -3.81      0.00
    0    4   25     -0.96      0.00
    0    4   26     -4.27      0.00
    0    4   27     -1.80      0.00
    0    4   28      0.45      0.00
    0    4   29      2.28      0.00
    0    4   30     -3.61      0.00
    0    4   31      2.52      0.00
    0    4   32     -1.80      0.00
    0    4   33     -0.13      0.00
    0    4   34     -0.92      0.00
    0    4   35      0.46      0.00
    0    4   36     -1.87      0.00
    0    4   37      1.35      0.00
    0    4   38      0.16      0.00
    0    5    1     15.54      0.00
    0    5    2    -12.79      0.00
    0    5    3     17.41      0.00
    0    5    4    -20.34      0.00
    0    5    5    -27.75      0.00
    0    5    6    -13.87      0.00
    0    5    7     10.70      0.00
    0    5    8     -3.29      0.00
    0    5    9     23.29      0.00
    0    5   10    -12.34      0.00
    0    5   11      1.44      0.00
    0    5   12     -4.53      0.00
    0    5   13      9.28      0.00
    0    5   14     -3.04      0.00
    0    5   15     18.45      0.00
    0    5   16     -9.87      0.00
    0    5   17      8.10      0.00
    0    5   18      3.07      0.00
    0    5   19     -3.82      0.00
    0    5   20     -2.72      0.00
    0    5   21      3.85      0.00
    0    5   22     -1.19      0.00
    0    5   23      3.93      0.00
    0    5   24      4.42      0.00
    0    5   25     -4.15      0.00
    0    5   26      0.39      0.00
    0    5   27     -1.96      0.00
    0    5   28      0.49      0.00
    0    5   29     -1.91      0.00
    0    5   30      2.53      0.00
    0    5   31     -1.45      0.00
    0    5   32      0.50      0.00
    0    5   33      0.08      0.00
    0    5   34      0.46      0.00
    0    5   35     -0.23      0.00
    0    5   36      1.58      0.00
    0    5   37      0.00      0.00
    0    5   38      1.21      0.00
    0    6    0    -13.26      0.00
    0    6    1    -12.97      0.00
    0    6    2     -2.60      0.00
    0    6    3    -13.77      0.00
    0    6    4     -4.94      0.00
    0    6    5    -27.27      0.00
    0    6    6     -9.36      0.00
    0    6    7    -34.01      0.00
    0    6    8     24.64      0.00
    0    6    9    -17.19      0.00
    0    6   10     18.11      0.00
    0    6   11    -13.42      0.00
    0    6   12     -3.00      0.00
    0    6   13     -7.74      0.00
    0    6   14     10.62      0.00
    0    6   15    -11.71      0.00
    0    6   16      7.76      0.00
    0    6   17      0.32      0.00
    0    6   18     -4.60      0.00
    0    6   19      1.86      0.00
    0    6   20     -3.83      0.00
    0    6   21     -7.49      0.00
    0    6   22      1.63      0.00
    0    6   23      3.21      0.00
    0    6   24      0.61      0.00
    0    6   25      3.41      0.00
    0    6   26      0.12      0.00
    0    6   27     -0.15      0.00
    0    6   28      0.21      0.00
    0    6   29      1.17      0.00
    0    6   30     -0.74      0.00
    0    6   31      0.09      0.00
    0    6   32     -1.34      0.00
    0    6   33     -0.17      0.00
    0    6   34     -0.27      0.00
    0    6   35      0.70      0.00
    0    6   36     -0.16      0.00
    0    6   37      0.89      0.00
    0    6   38      1.69      0.00
    0    7    1     -9.31      0.00
    0    7    2    -13.09      0.00
    0    7    3     11.60      0.00
    0    7    4    -14.05      0.00
    0    7    5     13.54      0.00
    0    7    6    -29.96      0.00
    0    7    7      3.94      0.00
    0    7    8    -22.42      0.00
    0    7    9     21.02      0.00
    0    7   10     -2.51      0.00
    0    7   11      5.33      0.00
    0    7   12     -2.47      0.00
    0    7   13     -1.55      0.00
    0    7   14     -8.64      0.00
    0    7   15      6.07      0.00
    0    7   16     -2.02      0.00
    0    7   17     -4.03      0.00
    0    7   18      3.87      0.00
    0    7   19     -2.18      0.00
    0    7   20     -7.59      0.00
    0    7   21     -1.96      0.00
    0    7   22     -5.92      0.00
    0    7   23     -2.63      0.00
    0    7   24     -0.39      0.00
    0    7   25      0.03      0.00
    0    7   26     -1.50      0.00
    0    7   27      0.42      0.00
    0    7   28      0.77      0.00
    0    7   29     -0.43      0.00
    0    7   30      0.07      0.00
    0    7   31     -1.85      0.00
    0    7   32     -1.46      0.00
    0    7   33     -2.05      0.00
    0    7   34     -2.12      0.00
    0    7   35     -0.52      0.00
    0    7   36     -0.99      0.00
    0    7   37     -0.43      0.00
    0    8    0    -22.34      0.00
    0    8    1     -4.11      0.00
    0    8    2    -11.00      0.00
    0    8    3    -10.11      0.00
    0    8    4     11.85      0.00
    0    8    5     -4.09      0.00
    0    8    6      1.50      0.00
    0    8    7    -11.96      0.00
    0    8    8     -0.50      0.00
    0    8    9     -5.20      0.00
    0    8   10     12.45      0.00
    0    8   11      5.85      0.00
    0    8   12      1.04      0.00
    0    8   13     -5.82      0.00
    0    8   14      4.50      0.00
    0    8   15     -1.87      0.00
    0    8   16      1.12      0.00
    0    8   17      3.24      0.00
    0    8   18      3.22      0.00
    0    8   19     -1.80      0.00
    0    8   20      4.57      0.00
    0    8   21     -2.47      0.00
    0    8   22     -0.75      0.00
    0    8   23      0.18      0.00
    0    8   24     -1.79      0.00
    0    8   25     -3.73      0.00
    0    8   26     -0.96      0.00
    0    8   27      0.02      0.00
    0    8   28     -0.68      0.00
    0    8   29      1.70      0.00
    0    8   30     -1.01      0.00
    0    8   31     -0.43      0.00
    0    8   32     -2.10      0.00
    0    8   33     -2.04      0.00
    0    8   34     -1.43      0.00
    0    8   35     -2.03      0.00
    0    8   36     -1.18      0.00
    0    8   37     -1.54      0.00
    0    9    1    -29.50      0.00
    0    9    2     -8.73      0.00
    0    9    3    -12.45      0.00
    0    9    4    -10.93      0.00
    0    9    5     -2.08      0.00
    0    9    6     -1.41      0.00
    0    9    7     -4.20      0.00
    0    9    8    -12.89      0.00
    0    9    9      3.81      0.00
    0    9   10     -4.42      0.00
    0    9   11      7.59      0.00
    0    9   12     -4.91      0.00
    0    9   13      0.31      0.00
    0    9   14     -7.30      0.00
    0    9   15     -1.45      0.00
    0    9   16      1.40      0.00
    0    9   17      2.71      0.00
    0    9   18     -4.03      0.00
    0    9   19      4.28      0.00
    0    9   20     -0.40      0.00
    0    9   21      2.37      0.00
    0    9   22      5.81      0.00
    0    9   23      2.76      0.00
    0    9   24      0.25      0.00
    0    9   25      0.67      0.00
    0    9   26     -1.76      0.00
    0    9   27     -1.46      0.00
    0    9   28      3.18      0.00
    0    9   29      0.57      0.00
    0    9   30      1.57      0.00
    0    9   31     -0.26      0.00
    0    9   32     -1.43      0.00
    0    9   33     -0.76      0.00
    0    9   34     -1.11      0.00
    0    9   35     -0.66      0.00
    0    9   36     -0.03      0.00
    0   10    0    -16.82      0.00
    0   10    1     -1.02      0.00
    0   10    2    -10.28      0.00
    0   10    3    -14.51      0.00
    0   10    4     -8.63      0.00
    0   10    5    -10.66      0.00
    0   10    6     -1.02      0.00
    0   10    7     -7.71      0.00
    0   10    8      1.81      0.00
    0   10    9    -11.61      0.00
    0   10   10      3.19      0.00
    0   10   11     -5.20      0.00
    0   10   12      2.21      0.00
    0   10   13     -8.23      0.00
    0   10   14     -5.88      0.00
    0   10   15     -2.98      0.00
    0   10   16     -0.92      0.00
    0   10   17     -5.52      0.00
    0   10   18      1.03      0.00
    0   10   19     -7.01      0.00
    0   10   20     -5.31      0.00
    0   10   21     -0.41      0.00
    0   10   22      1.42      0.00
    0   10   23      2.44      0.00
    0   10   24      4.14      0.00
    0   10   25     -1.76      0.00
    0   10   26     -1.26      0.00
    0   10   27      0.27      0.00
    0   10   28      0.60      0.00
    0   10   29      2.52      0.00
    0   10   30      2.74      0.00
    0   10   31      0.18      0.00
    0   10   32      1.32      0.00
    0   10   33     -1.56      0.00
    0   10   34     -1.25      0.00
    0   10   35     -0.51      0.00
    0   10   36     -0.54      0.00
    0   11    1      1.57      0.00
    0   11    2      4.77      0.00
    0   11    3     -0.56      0.00
    0   11    4     -7.60      0.00
    0   11    5     -4.70      0.00
    0   11    6     -6.30      0.00
    0   11    7      3.10      0.00
    0   11    8     -3.50      0.00
    0   11    9      0.17      0.00
    0   11   10     -5.87      0.00
    0   11   11      3.27      0.00
    0   11   12     -4.23      0.00
    0   11   13      0.68      0.00
    0   11   14     -2.33      0.00
    0   11   15     -2.71      0.00
    0   11   16     -1.92      0.00
    0   11   17      4.82      0.00
    0   11   18     -3.96      0.00
    0   11   19     -3.87      0.00
    0   11   20     -6.27      0.00
    0   11   21     -4.61      0.00
    0   11   22     -4.77      0.00
    0   11   23      1.61      0.00
    0   11   24     -1.52      0.00
    0   11   25     -0.90      0.00
    0   11   26     -3.14      0.00
    0   11   27     -2.30      0.00
    0   11   28     -0.37      0.00
    0   11   29      2.00      0.00
    0   11   30      0.47      0.00
    0   11   31      2.91      0.00
    0   11   32     -1.00      0.00
    0   11   33     -0.42      0.00
    0   11   34     -0.45      0.00
    0   11   35     -1.28      0.00
    0   12    0     -2.97      0.00
    0   12    1      9.61      0.00
    0   12    2      0.64      0.00
    0   12    3      7.74      0.00
    0   12    4     -0.44      0.00
    0   12    5     -2.50      0.00
    0   12    6      1.85      0.00
    0   12    7      3.52      0.00
    0   12    8      2.35      0.00
    0   12    9     -1.09      0.00
    0   12   10      0.22      0.00
    0   12   11     -8.75      0.00
    0   12   12      2.78      0.00
    0   12   13     -1.76      0.00
    0   12   14     -0.43      0.00
    0   12   15     -1.13      0.00
    0   12   16      3.05      0.00
    0   12   17     -0.01      0.00
    0   12   18      5.04      0.00
    0   12   19      0.06      0.00
    0   12   20     -0.41      0.00
    0   12   21     -6.09      0.00
    0   12   22     -0.02      0.00
    0   12   23     -1.62      0.00
    0   12   24      0.13      0.00
    0   12   25     -1.61      0.00
    0   12   26     -2.44      0.00
    0   12   27     -2.86      0.00
    0   12   28     -1.04      0.00
    0   12   29      1.00      0.00
    0   12   30      1.15      0.00
    0   12   31      0.86      0.00
    0   12   32      0.12      0.00
    0   12   33      0.71      0.00
    0   12   34     -3.62      0.00
    0   12   35     -0.66      0.00
    0   13    1     -6.59      0.00
    0   13    2     11.16      0.00
    0   13    3     -0.13      0.00
    0   13    4      1.15      0.00
    0   13    5      3.17      0.00
    0   13    6      3.58      0.00
    0   13    7      5.69      0.00
    0   13    8      6.13      0.00
    0   13    9      5.30      0.00
    0   13   10     -6.97      0.00
    0   13   11      0.48      0.00
    0   13   12     -5.60      0.00
    0   13   13     -0.62      0.00
    0   13   14     -1.18      0.00
    0   13   15     -2.29      0.00
    0   13   16     -4.65      0.00
    0   13   17     -0.78      0.00
    0   13   18      1.22      0.00
    0   13   19      3.77      0.00
    0   13   20     -1.35      0.00
    0   13   21      2.20      0.00
    0   13   22     -2.06      0.00
    0   13   23     -0.68      0.00
    0   13   24      1.35      0.00
    0   13   25     -0.05      0.00
    0   13   26     -1.32      0.00
    0   13   27     -1.81      0.00
    0   13   28      0.23      0.00
    0   13   29      1.09      0.00
    0   13   30      0.64      0.00
    0   13   31      0.53      0.00
    0   13   32      0.36      0.00
    0   13   33     -1.23      0.00
    0   13   34     -0.62      0.00
    0   14    0     -6.60      0.00
    0   14    1      4.43      0.00
    0   14    2     -3.56      0.00
    0   14    3     -1.67      0.00
    0   14    4      1.93      0.00
    0   14    5     -0.82      0.00
    0   14    6      4.13      0.00
    0   14    7      9.53      0.00
    0   14    8      8.76      0.00
    0   14    9      3.03      0.00
    0   14   10      3.35      0.00
    0   14   11     -3.14      0.00
    0   14   12     -1.76      0.00
    0   14   13      1.12      0.00
    0   14   14      1.82      0.00
    0   14   15     -2.14      0.00
    0   14   16     -5.50      0.00
    0   14   17     -5.01      0.00
    0   14   18     -3.01      0.00
    0   14   19     -2.47      0.00
    0   14   20      3.44      0.00
    0   14   21     -2.07      0.00
    0   14   22     -1.69      0.00
    0   14   23     -0.90      0.00
    0   14   24     -0.20      0.00
    0   14   25     -1.15      0.00
    0   14   26      0.79      0.00
    0   14   27     -1.96      0.00
    0   14   28      1.05      0.00
    0   14   29      0.71      0.00
    0   14   30      1.89      0.00
    0   14   31      0.27      0.00
    0   14   32      0.23      0.00
    0   14   33     -0.06      0.00
    0   15    1     -0.98      0.00
    0   15    2      1.12      0.00
    0   15    3     -1.98      0.00
    0   15    4     -4.98      0.00
    0   15    5     -3.98      0.00
    0   15    6      4.57      0.00
    0   15    7      1.41      0.00
    0   15    8      5.83      0.00
    0   15    9      4.63      0.00
    0   15   10      0.82      0.00
    0   15   11     -2.42      0.00
    0   15   12      0.17      0.00
    0   15   13      3.87      0.00
    0   15   14      2.26      0.00
    0   15   15      5.39      0.00
    0   15   16     -0.42      0.00
    0   15   17     -4.39      0.00
    0   15   18     -5.36      0.00
    0   15   19      2.26      0.00
    0   15   20     -1.63      0.00
    0   15   21      1.83      0.00
    0   15   22     -1.27      0.00
    0   15   23     -1.05      0.00
    0   15   24     -3.21      0.00
    0   15   25      0.63      0.00
    0   15   26     -1.58      0.00
    0   15   27     -0.58      0.00
    0   15   28     -0.90      0.00
    0   15   29      0.67      0.00
    0   15   30      0.08      0.00
    0   15   31     -0.09      0.00
    0   15   32     -1.18      0.00
    0   16    0      2.84      0.00
    0   16    1      3.89      0.00
    0   16    2      0.50      0.00
    0   16    3     -0.94      0.00
    0   16    4     -4.30      0.00
    0   16    5      1.03      0.00
    0   16    6     -6.15      0.00
    0   16    7      3.45      0.00
    0   16    8      1.25      0.00
    0   16    9     -0.02      0.00
    0   16   10     -2.64      0.00
    0   16   11     -1.83      0.00
    0   16   12     -2.07      0.00
    0   16   13     -4.65      0.00
    0   16   14      7.31      0.00
    0   16   15      2.55      0.00
    0   16   16      3.01      0.00
    0   16   17     -1.35      0.00
    0   16   18      0.08      0.00
    0   16   19     -2.94      0.00
    0   16   20      3.45      0.00
    0   16   21      1.75      0.00
    0   16   22      1.45      0.00
    0   16   23     -2.33      0.00
    0   16   24      0.59      0.00
    0   16   25     -1.00      0.00
    0   16   26      0.10      0.00
    0   16   27     -0.10      0.00
    0   16   28     -0.31      0.00
    0   16   29     -0.07      0.00
    0   16   30     -0.57      0.00
    0   16   31     -0.52      0.00
    0   16   32     -0.87      0.00
    0   17    1      0.55      0.00
    0   17    2      5.22      0.00
    0   17    3      0.04      0.00
    0   17    4      2.48      0.00
    0   17    5     -4.63      0.00
    0   17    6      4.08      0.00
    0   17    7     -0.44      0.00
    0   17    8     -1.50      0.00
    0   17    9     -0.51      0.00
    0   17   10     -1.96      0.00
    0   17   11     -4.37      0.00
    0   17   12     -7.39      0.00
    0   17   13      0.49      0.00
    0   17   14     -4.85      0.00
    0   17   15      2.63      0.00
    0   17   16      2.60      0.00
    0   17   17     -0.71      0.00
    0   17   18     -2.79      0.00
    0   17   19      0.30      0.00
    0   17   20      0.71      0.00
    0   17   21      3.61      0.00
    0   17   22      0.89      0.00
    0   17   23      2.76      0.00
    0   17   24     -1.48      0.00
    0   17   25     -0.11      0.00
    0   17   26      0.97      0.00
    0   17   27      0.23      0.00
    0   17   28     -0.09      0.00
    0   17   29      0.90      0.00
    0   17   30     -1.29      0.00
    0   17   31      0.95      0.00
    0   18    0     -4.93      0.00
    0   18    1      2.43      0.00
    0   18    2     -0.47      0.00
    0   18    3      0.91      0.00
    0   18    4     -1.24      0.00
    0   18    5      2.46      0.00
    0   18    6     -1.79      0.00
    0   18    7     -0.75      0.00
    0   18    8      2.97      0.00
    0   18    9     -1.27      0.00
    0   18   10     -2.88      0.00
    0   18   11     -1.51      0.00
    0   18   12     -1.87      0.00
    0   18   13     -6.57      0.00
    0   18   14     -1.94      0.00
    0   18   15      0.51      0.00
    0   18   16     -0.29      0.00
    0   18   17      0.32      0.00
    0   18   18     -0.39      0.00
    0   18   19     -3.90      0.00
    0   18   20      0.97      0.00
    0   18   21      0.38      0.00
    0   18   22      3.22      0.00
    0   18   23     -1.34      0.00
    0   18   24      1.32      0.00
    0   18   25     -0.07      0.00
    0   18   26      0.22      0.00
    0   18   27     -0.99      0.00
    0   18   28      2.01      0.00
    0   19    1     -3.07      0.00
    0   19    2     -2.95      0.00
    0   19    3      2.78      0.00
    0   19    4     -0.31      0.00
    0   19    5     -1.63      0.00
    0   19    6     -1.19      0.00
    0   19    7      1.89      0.00
    0   19    8     -3.00      0.00
    0   19    9     -1.52      0.00
    0   19   10      0.85      0.00
    0   19   11     -3.07      0.00
    0   19   12     -2.54      0.00
    0   19   13     -1.37      0.00
    0   19   14     -2.66      0.00
    0   19   15     -1.80      0.00
    0   19   16      0.21      0.00
    0   19   17      1.37      0.00
    0   19   18     -2.70      0.00
    0   19   19      0.26      0.00
    0   19   20     -1.80      0.00
    0   19   21      1.23      0.00
    0   19   22      0.15      0.00
    0   19   23      2.45      0.00
    0   19   24     -1.90      0.00
    0   19   25     -1.43      0.00
    0   19   26     -0.76      0.00
    0   19   27     -0.43      0.00
    0   19   28     -0.60      0.00
    0   20    0      0.69      0.00
    0   20    1     -4.04      0.00
    0   20    2      4.65      0.00
    0   20    3     -2.09      0.00
    0   20    4      1.71      0.00
    0   20    5      0.99      0.00
    0   20    6      0.11      0.00
    0   20    7     -2.90      0.00
    0   20    8     -0.11      0.00
    0   20    9      0.64      0.00
    0   20   10     -4.90      0.00
    0   20   11     -0.04      0.00
    0   20   12     -1.54      0.00
    0   20   13     -3.08      0.00
    0   20   14     -1.51      0.00
    0   20   15     -1.55      0.00
    0   20   16     -0.21      0.00
    0   20   17     -1.42      0.00
    0   20   18      0.83      0.00
    0   20   19     -2.03      0.00
    0   20   20     -1.86      0.00
    0   20   21      0.99      0.00
    0   20   22      2.45      0.00
    0   20   23     -0.56      0.00
    0   20   24      0.34      0.00
    0   20   25     -0.87      0.00
    0   20   26     -1.38      0.00
    0   20   27     -1.45      0.00
    0   21    1      2.43      0.00
    0   21    2     -2.93      0.00
    0   21    3      2.46      0.00
    0   21    4      4.05      0.00
    0   21    5      0.37      0.00
    0   21    6      0.72      0.00
    0   21    7      1.33      0.00
    0   21    8      1.06      0.00
    0   21    9     -2.42      0.00
    0   21   10      1.96      0.00
    0   21   11     -0.96      0.00
    0   21   12     -2.39      0.00
    0   21   13      0.21      0.00
    0   21   14     -1.31      0.00
    0   21   15     -1.88      0.00
    0   21   16     -0.58      0.00
    0   21   17     -1.06      0.00
    0   21   18     -0.34      0.00
    0   21   19     -2.24      0.00
    0   21   20     -0.97      0.00
    0   21   21      0.30      0.00
    0   21   22     -0.41      0.00
    0   21   23      4.46      0.00
    0   21   24     -0.89      0.00
    0   21   25     -0.18      0.00
    0   21   26     -0.98      0.00
    0   22    0      1.03      0.00
    0   22    1     -2.47      0.00
    0   22    2      0.23      0.00
    0   22    3      1.32      0.00
    0   22    4     -0.39      0.00
    0   22    5      0.93      0.00
    0   22    6      2.07      0.00
    0   22    7     -1.31      0.00
    0   22    8      0.22      0.00
    0   22    9      0.80      0.00
    0   22   10     -0.61      0.00
    0   22   11      0.23      0.00
    0   22   12      1.32      0.00
    0   22   13      0.21      0.00
    0   22   14     -1.33      0.00
    0   22   15      1.96      0.00
    0   22   16     -1.58      0.00
    0   22   17     -0.32      0.00
    0   22   18     -0.08      0.00
    0   22   19     -1.72      0.00
    0   22   20     -1.23      0.00
    0   22   21     -3.44      0.00
    0   22   22      1.74      0.00
    0   22   23     -1.63      0.00
    0   22   24      1.61      0.00
    0   23    1      1.37      0.00
    0   23    2     -1.12      0.00
    0   23    3     -0.09      0.00
    0   23    4      0.00      0.00
    0   23    5      2.31      0.00
    0   23    6     -2.78      0.00
    0   23    7      1.68      0.00
    0   23    8     -1.23      0.00
    0   23    9     -2.13      0.00
    0   23   10     -1.15      0.00
    0   23   11     -0.83      0.00
    0   23   12     -1.01      0.00
    0   23   13     -1.11      0.00
    0   23   14      1.08      0.00
    0   23   15     -2.40      0.00
    0   23   17     -0.47      0.00
    0   23   18     -1.53      0.00
    0   23   19      0.22      0.00
    0   23   20     -2.61      0.00
    0   23   21     -0.30      0.00
    0   23   22     -3.03      0.00
    0   23   23      1.00      0.00
    0   24    0      1.37      0.00
    0   24    1     -0.63      0.00
    0   24    2      0.09      0.00
    0   24    3     -0.55      0.00
    0   24    4      1.65      0.00
    0   24    5     -1.55      0.00
    0   24    6      3.00      0.00
    0   24    7     -0.42      0.00
    0   24    8     -0.54      0.00
    0   24    9     -0.75      0.00
    0   24   10     -3.31      0.00
    0   24   11     -2.27      0.00
    0   24   12     -2.01      0.00
    0   24   13     -1.34      0.00
    0   24   14     -3.14      0.00
    0   24   15     -0.94      0.00
    0   24   16     -1.34      0.00
    0   24   17     -2.98      0.00
    0   24   18     -0.11      0.00
    0   24   19     -1.34      0.00
    0   24   20     -0.49      0.00
    0   24   21     -1.63      0.00
    0   25    1     -0.02      0.00
    0   25    2     -1.91      0.00
    0   25    3     -0.68      0.00
    0   25    4     -1.98      0.00
    0   25    5      0.61      0.00
    0   25    6     -0.64      0.00
    0   25    7      0.63      0.00
    0   25    8      0.97      0.00
    0   25    9     -0.89      0.00
    0   25   10     -1.30      0.00
    0   25   11      0.10      0.00
    0   25   12     -2.09      0.00
    0   25   13     -1.42      0.00
    0   25   14     -0.45      0.00
    0   25   15     -2.03      0.00
    0   25   16     -2.05      0.00
    0   25   17     -1.21      0.00
    0   25   18     -0.30      0.00
    0   26    0      0.01      0.00
    0   26    1     -1.14      0.00
    0   26    2     -0.23      0.00
    0   26    3     -2.03      0.00
    0   26    4      0.14      0.00
    0   26    5     -1.29      0.00
    0   26    6      1.14      0.00
    0   26    7     -0.96      0.00
    0   26    8      0.78      0.00
    0   26    9     -1.38      0.00
    0   26   10      1.09      0.00
    0   26   11     -1.74      0.00
    0   26   12      0.60      0.00
    0   26   13     -0.18      0.00
    0   26   14     -0.83      0.00
    0   26   15     -0.34      0.00
    0   27    1      0.15      0.00
    0   27    2     -2.88      0.00
    0   27    3      0.33      0.00
    0   27    4     -1.20      0.00
    0   27    5      1.57      0.00
    0   27    7      1.23      0.00
    0   27    8     -1.23      0.00
    0   27    9      1.52      0.00
    0   27   10     -1.43      0.00
    0   27   11      2.64      0.00
    0   27   12     -0.10      0.00
    0   28    1     -1.92      0.00
    0   28    2     -0.22      0.00
    0   28    3     -2.83      0.00
    0   28    4      0.41      0.00
   -1    0   39     -0.70      0.00
   -1    0   37      1.93      0.00
   -1    0   35     -4.23      0.00
   -1    0   33     -0.26      0.00
   -1    0   31     -0.11      0.00
   -1    0   29     -1.32      0.00
   -1    0   27     -3.51      0.00
   -1    0   25     -2.00      0.00
   -1    0   23      5.25      0.00
   -1    0   21     -0.18      0.00
   -1    0   19      1.56      0.00
   -1    0   17      4.06      0.00
   -1    0   15     -2.37      0.00
   -1    0   13     -2.67      0.00
   -1    0   11      6.69      0.00
   -1    0    9     69.67      0.00
   -1    0    7    -70.52      0.00
   -1    0    5    -35.52      0.00
   -1    0    3    224.18      0.00
    1    0    3    159.22      0.00
    1    0    5     83.49      0.00
    1    0    7     28.21      0.00
    1    0    9     -4.20      0.00
    1    0   11     23.93      0.00
    1    0   13      2.43      0.00
    1    0   15     -4.47      0.00
    1    0   17      3.98      0.00
    1    0   19      2.92      0.00
    1    0   21      2.31      0.00
    1    0   23     -2.89      0.00
    1    0   25      6.00      0.00
    1    0   27      2.34      0.00
    1    0   29     -5.06      0.00
    1    0   31      1.01      0.00
    1    0   33     -2.12      0.00
    1    0   35     -1.10      0.00
    1    0   37     -0.49      0.00
   -1    1   39      2.13      0.00
   -1    1   38      0.88      0.00
   -1    1   37      1.02      0.00
   -1    1   36     -1.21      0.00
   -1    1   34     -2.40      0.00
   -1    1   33      1.66      0.00
   -1    1   32     -0.31      0.00
   -1    1   31      0.42      0.00
   -1    1   30     -2.94      0.00
   -1    1   29     -0.71      0.00
   -1    1   28     -3.43      0.00
   -1    1   27     -3.10      0.00
   -1    1   26     -2.17      0.00
   -1    1   25     -1.50      0.00
   -1    1   24      3.49      0.00
   -1    1   23     -0.74      0.00
   -1    1   22      3.29      0.00
   -1    1   21      0.23      0.00
   -1    1   20     -2.46      0.00
   -1    1   19     -0.84      0.00
   -1    1   18      5.56      0.00
   -1    1   17     -6.44      0.00
   -1    1   16      4.86      0.00
   -1    1   15      6.40      0.00
   -1    1   14      0.74      0.00
   -1    1   13     -2.57      0.00
   -1    1   12     -6.38      0.00
   -1    1   11     -5.63      0.00
   -1    1   10     50.05      0.00
   -1    1    9    -12.67      0.00
   -1    1    8     43.86      0.00
   -1    1    7    -32.61      0.00
   -1    1    6    -75.77      0.00
   -1    1    5     42.08      0.00
   -1    1    4    174.89      0.00
   -1    1    3    -11.78      0.00
   -1    1    2    169.16      0.00
   -1    1    1     88.38      0.00
    1    1    0   -103.37      0.00
    1    1    1   -228.94      0.00
    1    1    2     69.40      0.00
    1    1    3    -60.51      0.00
    1    1    4     78.98      0.00
    1    1    5    -28.89      0.00
    1    1    6     20.57      0.00
    1    1    7    -23.97      0.00
    1    1    8    -17.61      0.00
    1    1    9     -5.48      0.00
    1    1   10      0.32      0.00
    1    1   11      3.54      0.00
    1    1   12     12.93      0.00
    1    1   13      2.68      0.00
    1    1   14     -8.38      0.00
    1    1   15     -6.87      0.00
    1    1   16     -1.81      0.00
    1    1   17      5.07      0.00
    1    1   18      2.62      0.00
    1    1   19     -1.85      0.00
    1    1   20      4.63      0.00
    1    1   21     -2.01      0.00
    1    1   22     -2.50      0.00
    1    1   23      0.28      0.00
    1    1   24     -0.37      0.00
    1    1   25     -2.76      0.00
    1    1   26      5.16      0.00
    1    1   27      1.82      0.00
    1    1   28     -3.09      0.00
    1    1   29      2.12      0.00
    1    1   30     -1.63      0.00
    1    1   31      0.45      0.00
    1    1   32      0.14      0.00
    1    1   33      1.13      0.00
    1    1   34     -3.01      0.00
    1    1   35     -1.49      0.00
    1    1   36      1.14      0.00
    1    1   37      0.16      0.00
    1    1   38     -0.32      0.00
   -1    2   38      0.74      0.00
   -1    2   37     -1.08      0.00
   -1    2   36     -0.12      0.00
   -1    2   35     -3.16      0.00
   -1    2   34      2.26      0.00
   -1    2   33     -1.56      0.00
   -1    2   32      0.12      0.00
   -1    2   31     -1.84      0.00
   -1    2   30      0.91      0.00
   -1    2   29     -5.15      0.00
   -1    2   28     -0.16      0.00
   -1    2   27     -2.62      0.00
   -1    2   26     -2.36      0.00
   -1    2   25      2.92      0.00
   -1    2   24     -1.74      0.00
   -1    2   23      5.41      0.00
   -1    2   22     -1.53      0.00
   -1    2   21      1.79      0.00
   -1    2   20      2.83      0.00
   -1    2   19      2.06      0.00
   -1    2   18     -5.07      0.00
   -1    2   17     13.09      0.00
   -1    2   16      1.13      0.00
   -1    2   15      7.76      0.00
   -1    2   14     10.01      0.00
   -1    2   13     -8.48      0.00
   -1    2   12     -5.08      0.00
   -1    2   11     18.42      0.00
   -1    2   10     11.68      0.00
   -1    2    9     63.23      0.00
   -1    2    8    -33.11      0.00
   -1    2    7     -0.03      0.00
   -1    2    6     19.81      0.00
   -1    2    5     47.29      0.00
   -1    2    4     46.30      0.00
   -1    2    3    270.66      0.00
   -1    2    2    -63.25      0.00
   -1    2    1    114.70      0.00
    1    2    0   -169.93      0.00
    1    2    1    -45.20      0.00
    1    2    2   -114.05      0.00
    1    2    3     22.83      0.00
    1    2    4     29.36      0.00
    1    2    5     24.20      0.00
    1    2    6    -32.64      0.00
    1    2    7    -20.26      0.00
    1    2    8    -17.46      0.00
    1    2    9    -23.66      0.00
    1    2   10     -5.30      0.00
    1    2   11      6.02      0.00
    1    2   12      5.13      0.00
    1    2   13      8.91      0.00
    1    2   14     -9.48      0.00
    1    2   15     -7.62      0.00
    1    2   16     -0.60      0.00
    1    2   17     -5.07      0.00
    1    2   18      2.79      0.00
    1    2   19      4.82      0.00
    1    2   20     -7.61      0.00
    1    2   21     -2.00      0.00
    1    2   22      2.94      0.00
    1    2   23     -4.13      0.00
    1    2   24     -1.13      0.00
    1    2   25      0.65      0.00
    1    2   26     -2.56      0.00
    1    2   27     -2.89      0.00
    1    2   28      2.59      0.00
    1    2   29     -3.24      0.00
    1    2   30     -0.69      0.00
    1    2   31      1.52      0.00
    1    2   32      1.33      0.00
    1    2   33     -0.57      0.00
    1    2   34     -1.10      0.00
    1    2   35     -0.58      0.00
    1    2   36     -0.90      0.00
    1    2   37      1.78      0.00
   -1    3   39     -1.69      0.00
   -1    3   38     -0.52      0.00
   -1    3   37     -1.22      0.00
   -1    3   36     -0.67      0.00
   -1    3   35      0.99      0.00
   -1    3   34     -1.96      0.00
   -1    3   33      1.40      0.00
   -1    3   32     -0.93      0.00
   -1    3   31     -0.84      0.00
   -1    3   30     -2.43      0.00
   -1    3   29      2.87      0.00
   -1    3   28     -5.31      0.00
   -1    3   27      3.10      0.00
   -1    3   26      1.13      0.00
   -1    3   25      0.64      0.00
   -1    3   24      4.37      0.00
   -1    3   23     -2.34      0.00
   -1    3   22      1.69      0.00
   -1    3   21      1.68      0.00
   -1    3   20      1.30      0.00
   -1    3   19      0.27      0.00
   -1    3   18      6.36      0.00
   -1    3   17     -6.46      0.00
   -1    3   16     19.09      0.00
   -1    3   15      0.93      0.00
   -1    3   14     -4.03      0.00
   -1    3   13     -5.08      0.00
   -1    3   12     -1.57      0.00
   -1    3   11      4.34      0.00
   -1    3   10     35.17      0.00
   -1    3    9     -5.13      0.00
   -1    3    8     15.33      0.00
   -1    3    7    -19.73      0.00
   -1    3    6     -8.30      0.00
   -1    3    5     82.48      0.00
   -1    3    4     68.16      0.00
   -1    3    3    -16.52      0.00
   -1    3    2    172.35      0.00
   -1    3    1    -26.38      0.00
    1    3    0     23.53      0.00
    1    3    1   -108.75      0.00
    1    3    2    -47.76      0.00
    1    3    3     17.76      0.00
    1    3    4     53.20      0.00
    1    3    5      3.51      0.00
    1    3    6     34.42      0.00
    1    3    7    -37.39      0.00
    1    3    8     -6.04      0.00
    1    3    9    -14.43      0.00
    1    3   10      3.22      0.00
    1    3   11      0.07      0.00
    1    3   12     20.82      0.00
    1    3   13     -0.91      0.00
    1    3   14      7.97      0.00
    1    3   15     -0.25      0.00
    1    3   16    -11.79      0.00
    1    3   17      8.57      0.00
    1    3   18      4.57      0.00
    1    3   19     -3.86      0.00
    1    3   20      0.52      0.00
    1    3   21     -0.74      0.00
    1    3   22     -6.87      0.00
    1    3   23      4.27      0.00
    1    3   24      0.23      0.00
    1    3   25     -3.41      0.00
    1    3   26     -0.69      0.00
    1    3   27     -1.21      0.00
    1    3   28     -3.35      0.00
    1    3   29     -1.92      0.00
    1    3   30      0.89      0.00
    1    3   31     -0.86      0.00
    1    3   32      0.17      0.00
    1    3   33      1.04      0.00
    1    3   34     -1.90      0.00
    1    3   35     -1.90      0.00
    1    3   36      0.01      0.00
    1    3   37      0.79      0.00
    1    3   38      1.56      0.00
   -1    4   38     -1.80      0.00
   -1    4   37     -0.05      0.00
   -1    4   36     -1.32      0.00
   -1    4   35     -1.18      0.00
   -1    4   34      1.14      0.00
   -1    4   33     -1.26      0.00
   -1    4   32      0.49      0.00
   -1    4   31      1.68      0.00
   -1    4   30     -0.28      0.00
   -1    4   29     -1.38      0.00
   -1    4   28      4.27      0.00
   -1    4   27     -2.50      0.00
   -1    4   26      1.71      0.00
   -1    4   25      0.76      0.00
   -1    4   24     -3.82      0.00
   -1    4   23     -3.05      0.00
   -1    4   22     -0.88      0.00
   -1    4   21     -1.58      0.00
   -1    4   20      2.13      0.00
   -1    4   19     -2.76      0.00
   -1    4   18     -3.47      0.00
   -1    4   17      6.88      0.00
   -1    4   16     -6.10      0.00
   -1    4   15      4.89      0.00
   -1    4   14    -10.51      0.00
   -1    4   13     -4.44      0.00
   -1    4   12     -6.74      0.00
   -1    4   11     26.39      0.00
   -1    4   10     -7.46      0.00
   -1    4    9     19.69      0.00
   -1    4    8    -29.47      0.00
   -1    4    7     14.87      0.00
   -1    4    6     19.90      0.00
   -1    4    5      6.05      0.00
   -1    4    4     63.58      0.00
   -1    4    3     34.16      0.00
   -1    4    2     -4.54      0.00
   -1    4    1     72.48      0.00
    1    4    0    -59.77      0.00
    1    4    1    -26.58      0.00
    1    4    2    -89.78      0.00
    1    4    3     16.56      0.00
    1    4    4    -21.00      0.00
    1    4    5     80.18      0.00
    1    4    6    -38.77      0.00
    1    4    7     19.76      0.00
    1    4    8    -30.40      0.00
    1    4    9     -3.33      0.00
    1    4   10     -3.19      0.00
    1    4   11      8.47      0.00
    1    4   12     -0.21      0.00
    1    4   13     18.10      0.00
    1    4   14      4.67      0.00
    1    4   15     -7.44      0.00
    1    4   16     11.06      0.00
    1    4   17     -3.29      0.00
    1    4   18      0.84      0.00
    1    4   19      9.21      0.00
    1    4   20     -2.13      0.00
    1    4   21     -5.37      0.00
    1    4   22      1.67      0.00
    1    4   23      0.23      0.00
    1    4   24      1.03      0.00
    1    4   25      4.71      0.00
    1    4   26     -1.80      0.00
    1    4   27     -0.66      0.00
    1    4   28     -2.44      0.00
    1    4   29     -0.25      0.00
    1    4   30     -1.67      0.00
    1    4   31     -0.04      0.00
    1    4   32      1.57      0.00
    1    4   33     -0.02      0.00
    1    4   34      0.86      0.00
    1    4   35     -0.35      0.00
    1    4   36      0.06      0.00
    1    4   37      0.30      0.00
    1    4   38      2.57      0.00
   -1    5   38     -0.80      0.00
   -1    5   37     -1.54      0.00
   -1    5   36      0.14      0.00
   -1    5   35     -0.63      0.00
   -1    5   34     -0.98      0.00
   -1    5   33      1.92      0.00
   -1    5   32      0.07      0.00
   -1    5   31     -0.83      0.00
   -1    5   30      1.88      0.00
   -1    5   29     -0.85      0.00
   -1    5   28     -2.29      0.00
   -1    5   27      0.24      0.00
   -1    5   26     -1.28      0.00
   -1    5   25     -4.73      0.00
   -1    5   24     -1.01      0.00
   -1    5   23     -3.62      0.00
   -1    5   22     -3.45      0.00
   -1    5   21      4.14      0.00
   -1    5   20     -1.82      0.00
   -1    5   19     -0.70      0.00
   -1    5   18     -1.11      0.00
   -1    5   17      2.88      0.00
   -1    5   16      3.52      0.00
   -1    5   15     -2.36      0.00
   -1    5   14     -0.76      0.00
   -1    5   13     -0.77      0.00
   -1    5   12     18.65      0.00
   -1    5   11     -3.29      0.00
   -1    5   10     25.86      0.00
   -1    5    9    -22.56      0.00
   -1    5    8     20.88      0.00
   -1    5    7    -13.96      0.00
   -1    5    6     45.98      0.00
   -1    5    5     12.50      0.00
   -1    5    4     14.49      0.00
   -1    5    3     28.22      0.00
   -1    5    2     35.19      0.00
   -1    5    1     32.05      0.00
    1    5    0     41.07      0.00
    1    5    1    -87.28      0.00
    1    5    2      2.70      0.00
    1    5    3    -69.57      0.00
    1    5    4     37.10      0.00
    1    5    5    -18.40      0.00
    1    5    6     29.43      0.00
    1    5    7    -25.08      0.00
    1    5    8    -12.24      0.00
    1    5    9     -7.86      0.00
    1    5   10     -9.75      0.00
    1    5   11     -1.52      0.00
    1    5   12     10.71      0.00
    1    5   13     -3.00      0.00
    1    5   14     -0.93      0.00
    1    5   15      6.03      0.00
    1    5   16     -8.23      0.00
    1    5   17     -5.09      0.00
    1    5   18      8.18      0.00
    1    5   19     -4.05      0.00
    1    5   20      2.06      0.00
    1    5   21     -1.71      0.00
    1    5   22     -4.73      0.00
    1    5   23     -2.68      0.00
    1    5   24      2.99      0.00
    1    5   25      0.64      0.00
    1    5   26      2.95      0.00
    1    5   27      1.06      0.00
    1    5   28     -0.33      0.00
    1    5   29      0.09      0.00
    1    5   30     -1.41      0.00
    1    5   31      1.27      0.00
    1    5   32     -0.92      0.00
    1    5   33      0.18      0.00
    1    5   34     -0.99      0.00
    1    5   35      0.03      0.00
    1    5   36     -0.88      0.00
    1    5   37      1.98      0.00
    1    5   38     -0.53      0.00
   -1    6   38      1.65      0.00
   -1    6   37      1.22      0.00
   -1    6   36     -1.57      0.00
   -1    6   35      0.75      0.00
   -1    6   34      1.27      0.00
   -1    6   33      0.92      0.00
   -1    6   32      2.23      0.00
   -1    6   31      1.52      0.00
   -1    6   30     -0.08      0.00
   -1    6   29      0.03      0.00
   -1    6   28     -0.51      0.00
   -1    6   27     -2.68      0.00
   -1    6   26     -1.48      0.00
   -1    6   25      2.69      0.00
   -1    6   24     -3.65      0.00
   -1    6   23      2.66      0.00
   -1    6   22      3.08      0.00
   -1    6   21      0.30      0.00
   -1    6   20      1.67      0.00
   -1    6   19      2.95      0.00
   -1    6   18      0.62      0.00
   -1    6   17      3.23      0.00
   -1    6   16      5.55      0.00
   -1    6   15     -5.07      0.00
   -1    6   14      4.31      0.00
   -1    6   13      8.33      0.00
   -1    6   12      6.36      0.00
   -1    6   11     14.64      0.00
   -1    6   10    -13.04      0.00
   -1    6    9      3.40      0.00
   -1    6    8     -8.45      0.00
   -1    6    7     21.93      0.00
   -1    6    6     -7.26      0.00
   -1    6    5     29.32      0.00
   -1    6    4    -10.65      0.00
   -1    6    3     11.16      0.00
   -1    6    2     10.77      0.00
   -1    6    1     27.44      0.00
    1    6    0    -29.48      0.00
    1    6    1     29.43      0.00
    1    6    2    -47.71      0.00
    1    6    3      1.15      0.00
    1    6    4     -7.71      0.00
    1    6    5     19.60      0.00
    1    6    6      5.23      0.00
    1    6    7     11.12      0.00
    1    6    8     -9.74      0.00
    1    6    9    -10.24      0.00
    1    6   10     -7.38      0.00
    1    6   11      9.02      0.00
    1    6   12     -8.64      0.00
    1    6   13     11.23      0.00
    1    6   14      1.03      0.00
    1    6   15     -0.81      0.00
    1    6   16     -7.15      0.00
    1    6   17      2.85      0.00
    1    6   18     -9.83      0.00
    1    6   19      3.19      0.00
    1    6   20      2.64      0.00
    1    6   21     -2.66      0.00
    1    6   22     -3.59      0.00
    1    6   23     -4.29      0.00
    1    6   24     -2.83      0.00
    1    6   25     -1.28      0.00
    1    6   26      2.01      0.00
    1    6   27     -0.41      0.00
    1    6   28      0.78      0.00
    1    6   29     -1.63      0.00
    1    6   30      0.97      0.00
    1    6   31     -1.07      0.00
    1    6   32      0.06      0.00
    1    6   33     -0.78      0.00
    1    6   34     -0.62      0.00
    1    6   35     -2.62      0.00
    1    6   36      0.12      0.00
    1    6   37     -2.70      0.00
   -1    7   37      1.49      0.00
   -1    7   36      1.06      0.00
   -1    7   35     -0.17      0.00
   -1    7   34      0.79      0.00
   -1    7   33      1.99      0.00
   -1    7   32      1.50      0.00
   -1    7   31      1.66      0.00
   -1    7   30      0.97      0.00
   -1    7   29     -0.71      0.00
   -1    7   28     -1.49      0.00
   -1    7   27      0.89      0.00
   -1    7   26      0.87      0.00
   -1    7   25      1.95      0.00
   -1    7   24      5.16      0.00
   -1    7   23     -0.30      0.00
   -1    7   22     -2.13      0.00
   -1    7   21      0.79      0.00
   -1    7   20     -2.23      0.00
   -1    7   19     -5.40      0.00
   -1    7   18      6.06      0.00
   -1    7   17     -4.68      0.00
   -1    7   16     -3.34      0.00
   -1    7   15      0.16      0.00
   -1    7   14     -1.20      0.00
   -1    7   13      3.26      0.00
   -1    7   12     10.23      0.00
   -1    7   11    -10.45      0.00
   -1    7   10     -3.35      0.00
   -1    7    9    -10.58      0.00
   -1    7    8     -2.14      0.00
   -1    7    7      5.36      0.00
   -1    7    6      2.60      0.00
   -1    7    5     -7.79      0.00
   -1    7    4     -1.55      0.00
   -1    7    3     -2.86      0.00
   -1    7    2     -4.41      0.00
   -1    7    1     15.65      0.00
    1    7    0     21.06      0.00
    1    7    1    -25.94      0.00
    1    7    2     11.38      0.00
    1    7    3    -16.63      0.00
    1    7    4     -5.49      0.00
    1    7    5     -3.85      0.00
    1    7    6     29.94      0.00
    1    7    7     -4.61      0.00
    1    7    8     16.82      0.00
    1    7    9    -13.83      0.00
    1    7   10      6.36      0.00
    1    7   11    -15.55      0.00
    1    7   12     14.35      0.00
    1    7   13     -2.21      0.00
    1    7   14      7.44      0.00
    1    7   15     -2.01      0.00
    1    7   16      6.79      0.00
    1    7   17     -8.17      0.00
    1    7   18     -0.58      0.00
    1    7   19      3.22      0.00
    1    7   20      1.74      0.00
    1    7   21      4.95      0.00
    1    7   22      2.00      0.00
    1    7   23     -2.74      0.00
    1    7   24     -3.21      0.00
    1    7   25     -0.15      0.00
    1    7   26     -1.34      0.00
    1    7   27      0.70      0.00
    1    7   28      0.13      0.00
    1    7   29      0.61      0.00
    1    7   30     -0.40      0.00
    1    7   31      1.54      0.00
    1    7   32      0.43      0.00
    1    7   33      0.89      0.00
    1    7   34     -0.86      0.00
    1    7   35      0.07      0.00
    1    7   36     -2.46      0.00
   -1    8   37     -0.48      0.00
   -1    8   36     -0.77      0.00
   -1    8   35     -1.40      0.00
   -1    8   34      0.38      0.00
   -1    8   33      0.02      0.00
   -1    8   32      1.57      0.00
   -1    8   31      0.65      0.00
   -1    8   30     -0.22      0.00
   -1    8   29     -1.40      0.00
   -1    8   28     -1.95      0.00
   -1    8   27     -0.83      0.00
   -1    8   26      2.90      0.00
   -1    8   25      2.04      0.00
   -1    8   24     -2.83      0.00
   -1    8   23     -2.35      0.00
   -1    8   22     -5.92      0.00
   -1    8   21     -8.89      0.00
   -1    8   20     -1.50      0.00
   -1    8   19     -0.21      0.00
   -1    8   18     -5.68      0.00
   -1    8   17      4.11      0.00
   -1    8   16     -7.55      0.00
   -1    8   15     -3.43      0.00
   -1    8   14      2.68      0.00
   -1    8   13      9.70      0.00
   -1    8   12     -6.61      0.00
   -1    8   11      6.77      0.00
   -1    8   10    -12.53      0.00
   -1    8    9      4.93      0.00
   -1    8    8     -2.66      0.00
   -1    8    7      2.50      0.00
   -1    8    6     -0.59      0.00
   -1    8    5     -2.39      0.00
   -1    8    4      0.52      0.00
   -1    8    3     -5.17      0.00
   -1    8    2     10.60      0.00
   -1    8    1      2.12      0.00
    1    8    0    -25.08      0.00
    1    8    1     16.97      0.00
    1    8    2    -16.91      0.00
    1    8    3     -4.51      0.00
    1    8    4    -23.97      0.00
    1    8    5      7.13      0.00
    1    8    6    -18.71      0.00
    1    8    7     27.03      0.00
    1    8    8     -7.37      0.00
    1    8    9      8.03      0.00
    1    8   10    -18.99      0.00
    1    8   11      3.24      0.00
    1    8   12     -8.95      0.00
    1    8   13      3.57      0.00
    1    8   14     -2.01      0.00
    1    8   15      7.48      0.00
    1    8   16     -6.78      0.00
    1    8   17     -0.94      0.00
    1    8   18     -2.49      0.00
    1    8   19     -3.22      0.00
    1    8   20      3.21      0.00
    1    8   21      6.07      0.00
    1    8   22      1.53      0.00
    1    8   23      3.10      0.00
    1    8   24      1.65      0.00
    1    8   25     -0.31      0.00
    1    8   26      1.13      0.00
    1    8   27      1.82      0.00
    1    8   28      0.10      0.00
    1    8   29      1.07      0.00
    1    8   30      1.38      0.00
    1    8   31      0.57      0.00
    1    8   32      1.93      0.00
    1    8   33      1.07      0.00
    1    8   34      1.55      0.00
    1    8   35      0.72      0.00
    1    8   36      0.93      0.00
   -1    9   37     -0.54      0.00
   -1    9   36     -2.03      0.00
   -1    9   35     -1.71      0.00
   -1    9   34     -1.86      0.00
   -1    9   33      1.00      0.00
   -1    9   32     -0.26      0.00
   -1    9   31     -0.24      0.00
   -1    9   30     -1.79      0.00
   -1    9   29     -4.06      0.00
   -1    9   28     -0.10      0.00
   -1    9   27     -0.74      0.00
   -1    9   26      0.62      0.00
   -1    9   25      0.91      0.00
   -1    9   24     -1.85      0.00
   -1    9   23     -8.05      0.00
   -1    9   22     -3.62      0.00
   -1    9   21     -1.82      0.00
   -1    9   20      0.22      0.00
   -1    9   19      4.81      0.00
   -1    9   18      4.04      0.00
   -1    9   17     -4.94      0.00
   -1    9   16      3.77      0.00
   -1    9   15     -0.13      0.00
   -1    9   14      6.21      0.00
   -1    9   13      2.20      0.00
   -1    9   12      9.44      0.00
   -1    9   11     -8.01      0.00
   -1    9   10      5.50      0.00
   -1    9    9     -4.52      0.00
   -1    9    8      6.50      0.00
   -1    9    7     -8.22      0.00
   -1    9    6      5.37      0.00
   -1    9    5     -0.62      0.00
   -1    9    4      1.94      0.00
   -1    9    3     -1.65      0.00
   -1    9    2      0.49      0.00
   -1    9    1      1.00      0.00
    1    9    0     10.33      0.00
    1    9    1     -1.33      0.00
    1    9    2      8.83      0.00
    1    9    3     -4.37      0.00
    1    9    4     -0.92      0.00
    1    9    5    -24.26      0.00
    1    9    6      5.77      0.00
    1    9    7     -3.26      0.00
    1    9    8     12.09      0.00
    1    9    9     -5.85      0.00
    1    9   10      0.68      0.00
    1    9   11    -14.39      0.00
    1    9   12     -2.92      0.00
    1    9   13     -4.62      0.00
    1    9   14      4.89      0.00
    1    9   15     -8.00      0.00
    1    9   16      1.99      0.00
    1    9   17     -5.47      0.00
    1    9   18     -6.26      0.00
    1    9   19     -5.25      0.00
    1    9   20     -0.57      0.00
    1    9   21     -3.71      0.00
    1    9   22      1.87      0.00
    1    9   23     -0.75      0.00
    1    9   24     -0.61      0.00
    1    9   25      1.62      0.00
    1    9   26      1.46      0.00
    1    9   27      0.57      0.00
    1    9   28      1.20      0.00
    1    9   29      1.26      0.00
    1    9   30      0.31      0.00
    1    9   31      2.87      0.00
    1    9   32     -0.65      0.00
    1    9   33      1.61      0.00
    1    9   34      0.83      0.00
    1    9   35      0.47      0.00
    1    9   36      0.73      0.00
   -1   10   36     -2.19      0.00
   -1   10   35     -1.85      0.00
   -1   10   34      0.26      0.00
   -1   10   33     -0.92      0.00
   -1   10   32      1.04      0.00
   -1   10   31     -2.29      0.00
   -1   10   30     -1.63      0.00
   -1   10   29     -1.30      0.00
   -1   10   28     -2.02      0.00
   -1   10   27      3.30      0.00
   -1   10   26      2.08      0.00
   -1   10   25     -0.16      0.00
   -1   10   24     -2.40      0.00
   -1   10   23      0.24      0.00
   -1   10   22     -3.55      0.00
   -1   10   21      7.62      0.00
   -1   10   20      4.00      0.00
   -1   10   19      3.99      0.00
   -1   10   18      1.38      0.00
   -1   10   17      0.16      0.00
   -1   10   16     -5.51      0.00
   -1   10   15      5.05      0.00
   -1   10   14     -1.51      0.00
   -1   10   13      4.21      0.00
   -1   10   12     -6.99      0.00
   -1   10   11      2.80      0.00
   -1   10   10     -1.60      0.00
   -1   10    9     -0.66      0.00
   -1   10    8     -4.33      0.00
   -1   10    7     -0.42      0.00
   -1   10    6     -7.27      0.00
   -1   10    5     -1.33      0.00
   -1   10    4     -3.36      0.00
   -1   10    3    -10.29      0.00
   -1   10    2    -13.18      0.00
   -1   10    1     -2.12      0.00
    1   10    0     12.70      0.00
    1   10    1      5.41      0.00
    1   10    2     15.76      0.00
    1   10    3     13.71      0.00
    1   10    4      0.64      0.00
    1   10    5      2.34      0.00
    1   10    6     -5.30      0.00
    1   10    7      3.58      0.00
    1   10    8      1.51      0.00
    1   10    9     11.31      0.00
    1   10   10     -9.34      0.00
    1   10   11     -0.18      0.00
    1   10   12     -6.01      0.00
    1   10   13      3.48      0.00
    1   10   14     -3.35      0.00
    1   10   15      6.92      0.00
    1   10   16     -4.12      0.00
    1   10   17     -0.27      0.00
    1   10   18     -4.66      0.00
    1   10   19      0.00      0.00
    1   10   20     -4.82      0.00
    1   10   21     -1.88      0.00
    1   10   22     -3.99      0.00
    1   10   23     -4.16      0.00
    1   10   24     -2.08      0.00
    1   10   25     -1.00      0.00
    1   10   26     -0.47      0.00
    1   10   27      0.08      0.00
    1   10   28     -0.15      0.00
    1   10   29     -0.97      0.00
    1   10   30      1.33      0.00
    1   10   31     -2.19      0.00
    1   10   32      1.66      0.00
    1   10   33     -0.37      0.00
    1   10   34     -0.01      0.00
    1   10   36      1.70      0.00
   -1   11   36     -2.78      0.00
   -1   11   35     -0.78      0.00
   -1   11   34     -1.16      0.00
   -1   11   33      2.23      0.00
   -1   11   32     -1.96      0.00
   -1   11   31      1.94      0.00
   -1   11   30     -2.73      0.00
   -1   11   29     -0.29      0.00
   -1   11   28      1.56      0.00
   -1   11   27      1.01      0.00
   -1   11   26      1.86      0.00
   -1   11   25      0.62      0.00
   -1   11   24     -1.34      0.00
   -1   11   23     -0.54      0.00
   -1   11   22      4.26      0.00
   -1   11   21     -2.12      0.00
   -1   11   20      5.78      0.00
   -1   11   19     -5.65      0.00
   -1   11   18     -5.62      0.00
   -1   11   17     -5.67      0.00
   -1   11   16      0.88      0.00
   -1   11   15     -5.94      0.00
   -1   11   14      3.12      0.00
   -1   11   13     -8.84      0.00
   -1   11   12      1.20      0.00
   -1   11   11     -5.30      0.00
   -1   11   10      1.39      0.00
   -1   11    9     -0.68      0.00
   -1   11    8     -5.83      0.00
   -1   11    7     -7.26      0.00
   -1   11    6     -6.94      0.00
   -1   11    5     -5.15      0.00
   -1   11    4    -15.14      0.00
   -1   11    3     -6.56      0.00
   -1   11    2    -13.98      0.00
   -1   11    1    -11.70      0.00
    1   11    0     -7.12      0.00
    1   11    1      5.43      0.00
    1   11    2      5.64      0.00
    1   11    3      6.20      0.00
    1   11    4     15.21      0.00
    1   11    5      4.65      0.00
    1   11    6      2.87      0.00
    1   11    7     -0.69      0.00
    1   11    8     10.94      0.00
    1   11    9     -4.05      0.00
    1   11   10      6.90      0.00
    1   11   11     -6.22      0.00
    1   11   12     -1.18      0.00
    1   11   13     -2.76      0.00
    1   11   14      5.61      0.00
    1   11   15     -2.25      0.00
    1   11   16      3.49      0.00
    1   11   17     -2.87      0.00
    1   11   18      4.47      0.00
    1   11   19     -0.21      0.00
    1   11   20      2.57      0.00
    1   11   21      1.10      0.00
    1   11   22     -1.12      0.00
    1   11   23     -3.99      0.00
    1   11   24     -0.97      0.00
    1   11   25     -1.48      0.00
    1   11   26      1.31      0.00
    1   11   27      0.43      0.00
    1   11   28     -0.33      0.00
    1   11   29     -0.75      0.00
    1   11   30     -1.85      0.00
    1   11   31     -0.51      0.00
    1   11   32     -1.51      0.00
    1   11   33     -1.31      0.00
    1   11   34      1.76      0.00
    1   11   35      0.23      0.00
   -1   12   35      0.15      0.00
   -1   12   34      0.70      0.00
   -1   12   33      0.22      0.00
   -1   12   32      2.08      0.00
   -1   12   31     -2.13      0.00
   -1   12   30      0.40      0.00
   -1   12   29     -1.59      0.00
   -1   12   28     -0.03      0.00
   -1   12   27      0.96      0.00
   -1   12   26     -0.37      0.00
   -1   12   25     -1.50      0.00
   -1   12   24     -2.05      0.00
   -1   12   23     -1.63      0.00
   -1   12   22     -1.40      0.00
   -1   12   21      0.86      0.00
   -1   12   20     -9.20      0.00
   -1   12   19     -3.11      0.00
   -1   12   18     -5.51      0.00
   -1   12   17     -2.03      0.00
   -1   12   16      0.60      0.00
   -1   12   15      4.82      0.00
   -1   12   14     -7.81      0.00
   -1   12   13      1.04      0.00
   -1   12   12     -5.24      0.00
   -1   12   11      3.06      0.00
   -1   12   10      1.35      0.00
   -1   12    9      0.01      0.00
   -1   12    8     -5.97      0.00
   -1   12    7     -7.85      0.00
   -1   12    6    -11.57      0.00
   -1   12    5    -10.91      0.00
   -1   12    4     -3.66      0.00
   -1   12    3    -10.84      0.00
   -1   12    2     -5.77      0.00
   -1   12    1     -5.91      0.00
    1   12    0      1.34      0.00
    1   12    1     -6.12      0.00
    1   12    2     -7.60      0.00
    1   12    3      4.24      0.00
    1   12    4      5.48      0.00
    1   12    5      6.98      0.00
    1   12    6      3.59      0.00
    1   12    7      5.92      0.00
    1   12    8     -5.38      0.00
    1   12    9      7.14      0.00
    1   12   10     -1.43      0.00
    1   12   11      0.35      0.00
    1   12   12     -3.15      0.00
    1   12   13      0.43      0.00
    1   12   14     -3.19      0.00
    1   12   15      1.99      0.00
    1   12   16     -6.76      0.00
    1   12   17      1.24      0.00
    1   12   18     -5.28      0.00
    1   12   19      2.50      0.00
    1   12   20      3.72      0.00
    1   12   21      2.87      0.00
    1   12   22     -1.00      0.00
    1   12   23      1.70      0.00
    1   12   24     -2.97      0.00
    1   12   25      1.28      0.00
    1   12   26      1.68      0.00
    1   12   27      2.71      0.00
    1   12   28      0.19      0.00
    1   12   29      1.17      0.00
    1   12   30     -1.65      0.00
    1   12   31     -1.63      0.00
    1   12   32     -3.17      0.00
    1   12   33      0.27      0.00
    1   12   34      0.23      0.00
    1   12   35      0.75      0.00
   -1   13   34      0.31      0.00
   -1   13   33     -0.38      0.00
   -1   13   32      0.61      0.00
   -1   13   31      0.65      0.00
   -1   13   30     -1.87      0.00
   -1   13   29     -1.18      0.00
   -1   13   28      0.46      0.00
   -1   13   27     -1.42      0.00
   -1   13   26     -0.94      0.00
   -1   13   25     -3.90      0.00
   -1   13   24      0.22      0.00
   -1   13   23     -1.09      0.00
   -1   13   22     -0.72      0.00
   -1   13   21     -3.44      0.00
   -1   13   20     -1.23      0.00
   -1   13   19     -7.68      0.00
   -1   13   18      2.59      0.00
   -1   13   17      3.94      0.00
   -1   13   16      5.41      0.00
   -1   13   15     -1.33      0.00
   -1   13   14      2.08      0.00
   -1   13   13     -7.35      0.00
   -1   13   12     -0.52      0.00
   -1   13   11      2.18      0.00
   -1   13   10     -1.32      0.00
   -1   13    9     -0.30      0.00
   -1   13    8     -6.51      0.00
   -1   13    7    -11.37      0.00
   -1   13    6     -8.51      0.00
   -1   13    5     -4.47      0.00
   -1   13    4     -3.72      0.00
   -1   13    3     -0.20      0.00
   -1   13    2      0.61      0.00
   -1   13    1     -8.87      0.00
    1   13    0     -2.68      0.00
    1   13    1     -4.11      0.00
    1   13    2     -8.21      0.00
    1   13    3     -3.91      0.00
    1   13    4     -2.22      0.00
    1   13    5      5.56      0.00
    1   13    6      5.50      0.00
    1   13    7     -2.92      0.00
    1   13    8      2.43      0.00
    1   13    9     -1.68      0.00
    1   13   10      2.73      0.00
    1   13   11     -0.52      0.00
    1   13   12      3.14      0.00
    1   13   13     -2.84      0.00
    1   13   14      1.52      0.00
    1   13   15     -2.71      0.00
    1   13   16      1.72      0.00
    1   13   17     -8.53      0.00
    1   13   18     -1.43      0.00
    1   13   19     -3.11      0.00
    1   13   20     -0.47      0.00
    1   13   21     -1.20      0.00
    1   13   22      2.61      0.00
    1   13   23     -4.05      0.00
    1   13   24     -0.95      0.00
    1   13   25     -0.15      0.00
    1   13   26      2.18      0.00
    1   13   27      1.23      0.00
    1   13   28      1.58      0.00
    1   13   29     -0.55      0.00
    1   13   30     -0.72      0.00
    1   13   31     -1.36      0.00
    1   13   32     -2.33      0.00
    1   13   33      0.01      0.00
    1   13   34      0.18      0.00
   -1   14   34     -0.22      0.00
   -1   14   33      0.39      0.00
   -1   14   32      0.15      0.00
   -1   14   31     -0.21      0.00
   -1   14   30     -0.21      0.00
   -1   14   29     -0.23      0.00
   -1   14   28     -0.16      0.00
   -1   14   27     -0.83      0.00
   -1   14   26     -2.03      0.00
   -1   14   25     -0.13      0.00
   -1   14   24     -2.34      0.00
   -1   14   23      3.81      0.00
   -1   14   22     -1.95      0.00
   -1   14   21     -1.67      0.00
   -1   14   20     -5.18      0.00
   -1   14   19      1.68      0.00
   -1   14   18     -1.24      0.00
   -1   14   17      6.71      0.00
   -1   14   16     -0.45      0.00
   -1   14   15      0.45      0.00
   -1   14   14    -11.40      0.00
   -1   14   13     -0.41      0.00
   -1   14   12     -6.08      0.00
   -1   14   11     -1.28      0.00
   -1   14   10      4.44      0.00
   -1   14    9     -4.24      0.00
   -1   14    8     -2.12      0.00
   -1   14    7     -6.29      0.00
   -1   14    6     -3.03      0.00
   -1   14    5     -3.55      0.00
   -1   14    4      7.96      0.00
   -1   14    3     -0.08      0.00
   -1   14    2     -4.41      0.00
   -1   14    1      0.33      0.00
    1   14    0      7.59      0.00
    1   14    1     -4.27      0.00
    1   14    2     -1.65      0.00
    1   14    3     -9.19      0.00
    1   14    4      0.80      0.00
    1   14    5      1.53      0.00
    1   14    6     -3.38      0.00
    1   14    7      0.51      0.00
    1   14    8     -7.25      0.00
    1   14    9     -3.56      0.00
    1   14   10     -2.73      0.00
    1   14   11      4.88      0.00
    1   14   12     -1.01      0.00
    1   14   13      1.44      0.00
    1   14   14      1.16      0.00
    1   14   15      3.04      0.00
    1   14   16     -1.46      0.00
    1   14   17      3.77      0.00
    1   14   18     -3.27      0.00
    1   14   19     -1.51      0.00
    1   14   20     -1.62      0.00
    1   14   21      1.79      0.00
    1   14   22     -3.26      0.00
    1   14   23     -1.00      0.00
    1   14   24     -1.99      0.00
    1   14   25     -1.44      0.00
    1   14   26      0.98      0.00
    1   14   27      1.32      0.00
    1   14   28     -0.36      0.00
    1   14   29     -1.25      0.00
    1   14   30     -1.91      0.00
    1   14   31     -2.12      0.00
    1   14   32     -2.05      0.00
    1   14   33     -1.91      0.00
   -1   15   33      0.70      0.00
   -1   15   32      1.36      0.00
   -1   15   31      0.50      0.00
   -1   15   30      0.05      0.00
   -1   15   29      0.73      0.00
   -1   15   28     -0.37      0.00
   -1   15   27     -1.34      0.00
   -1   15   26     -2.21      0.00
   -1   15   25     -0.96      0.00
   -1   15   24      1.96      0.00
   -1   15   23     -2.00      0.00
   -1   15   22      0.41      0.00
   -1   15   21     -5.22      0.00
   -1   15   20     -4.03      0.00
   -1   15   19     -3.65      0.00
   -1   15   18      3.98      0.00
   -1   15   17     -3.88      0.00
   -1   15   16      0.31      0.00
   -1   15   15     -8.17      0.00
   -1   15   14     -1.58      0.00
   -1   15   13     -8.40      0.00
   -1   15   12      3.74      0.00
   -1   15   11      1.19      0.00
   -1   15   10      2.34      0.00
   -1   15    9      4.73      0.00
   -1   15    8     -0.82      0.00
   -1   15    7     -1.72      0.00
   -1   15    6      0.07      0.00
   -1   15    5      6.30      0.00
   -1   15    4     -2.42      0.00
   -1   15    3      4.60      0.00
   -1   15    2     -4.26      0.00
   -1   15    1     -7.99      0.00
    1   15    0     -2.01      0.00
    1   15    1      2.74      0.00
    1   15    2     -4.42      0.00
    1   15    3      0.67      0.00
    1   15    4     -0.61      0.00
    1   15    5     -1.85      0.00
    1   15    6      4.40      0.00
    1   15    7     -5.82      0.00
    1   15    8     -7.30      0.00
    1   15    9     -8.11      0.00
    1   15   10     -2.41      0.00
    1   15   11     -4.79      0.00
    1   15   12      0.73      0.00
    1   15   13     -0.06      0.00
    1   15   14     -4.31      0.00
    1   15   15     -0.14      0.00
    1   15   16      3.49      0.00
    1   15   17      0.97      0.00
    1   15   18      2.11      0.00
    1   15   19     -0.54      0.00
    1   15   20      2.18      0.00
    1   15   21     -2.06      0.00
    1   15   22      1.35      0.00
    1   15   23     -0.81      0.00
    1   15   24     -2.10      0.00
    1   15   25     -0.50      0.00
    1   15   26      2.17      0.00
    1   15   27      0.32      0.00
    1   15   28      1.76      0.00
    1   15   29     -2.79      0.00
    1   15   30     -0.87      0.00
    1   15   31     -2.15      0.00
    1   15   32     -1.98      0.00
   -1   16   32     -1.29      0.00
   -1   16   31      1.61      0.00
   -1   16   30     -1.02      0.00
   -1   16   28     -1.01      0.00
   -1   16   27     -1.30      0.00
   -1   16   26     -2.25      0.00
   -1   16   25     -1.33      0.00
   -1   16   24     -0.80      0.00
   -1   16   23      0.44      0.00
   -1   16   22     -5.43      0.00
   -1   16   21     -2.65      0.00
   -1   16   20     -2.79      0.00
   -1   16   19     -1.52      0.00
   -1   16   18     -0.85      0.00
   -1   16   17      1.97      0.00
   -1   16   16     -4.35      0.00
   -1   16   15     -1.15      0.00
   -1   16   14     -1.37      0.00
   -1   16   13      3.73      0.00
   -1   16   12     -0.76      0.00
   -1   16   11      6.92      0.00
   -1   16   10      3.89      0.00
   -1   16    9      1.89      0.00
   -1   16    8      0.84      0.00
   -1   16    7      2.19      0.00
   -1   16    6     -1.11      0.00
   -1   16    5     -0.10      0.00
   -1   16    4      3.39      0.00
   -1   16    3     -6.70      0.00
   -1   16    2     -3.66      0.00
   -1   16    1     -4.28      0.00
    1   16    0      1.40      0.00
    1   16    1     -0.34      0.00
    1   16    2      1.07      0.00
    1   16    3     -1.22      0.00
    1   16    4      0.78      0.00
    1   16    5      5.99      0.00
    1   16    6     -0.51      0.00
    1   16    7     -1.21      0.00
    1   16    8     -2.83      0.00
    1   16    9     -7.06      0.00
    1   16   10     -6.50      0.00
    1   16   11     -1.41      0.00
    1   16   12      0.15      0.00
    1   16   13     -5.45      0.00
    1   16   14     -2.42      0.00
    1   16   15     -4.38      0.00
    1   16   16     -3.02      0.00
    1   16   17      1.97      0.00
    1   16   18     -1.54      0.00
    1   16   19      2.16      0.00
    1   16   20     -3.15      0.00
    1   16   21      2.36      0.00
    1   16   22     -0.50      0.00
    1   16   23      0.02      0.00
    1   16   24     -0.71      0.00
    1   16   25      0.69      0.00
    1   16   26     -0.86      0.00
    1   16   27      2.59      0.00
    1   16   28     -0.71      0.00
    1   16   29      0.51      0.00
    1   16   30     -0.69      0.00
    1   16   31     -0.79      0.00
   -1   17   31     -0.56      0.00
   -1   17   30      0.78      0.00
   -1   17   29     -0.70      0.00
   -1   17   28     -0.59      0.00
   -1   17   27     -3.10      0.00
   -1   17   26      0.00      0.00
   -1   17   25     -1.94      0.00
   -1   17   24      0.41      0.00
   -1   17   23     -1.69      0.00
   -1   17   22      0.56      0.00
   -1   17   21     -4.08      0.00
   -1   17   20     -0.45      0.00
   -1   17   19      0.69      0.00
   -1   17   18      1.70      0.00
   -1   17   17     -2.25      0.00
   -1   17   16      1.99      0.00
   -1   17   15      1.18      0.00
   -1   17   14     -0.73      0.00
   -1   17   13      4.04      0.00
   -1   17   12      2.21      0.00
   -1   17   11      1.21      0.00
   -1   17   10      2.55      0.00
   -1   17    9      1.83      0.00
   -1   17    8     -0.45      0.00
   -1   17    7     -2.94      0.00
   -1   17    6      3.18      0.00
   -1   17    5     -3.02      0.00
   -1   17    4     -3.33      0.00
   -1   17    3     -2.57      0.00
   -1   17    2     -2.92      0.00
   -1   17    1      1.31      0.00
    1   17    0      1.16      0.00
    1   17    1     -4.44      0.00
    1   17    2     -2.22      0.00
    1   17    3      1.77      0.00
    1   17    4      0.15      0.00
    1   17    5      0.18      0.00
    1   17    6      1.06      0.00
    1   17    7      3.03      0.00
    1   17    8     -5.45      0.00
    1   17    9     -2.51      0.00
    1   17   10     -1.99      0.00
    1   17   11     -1.61      0.00
    1   17   12     -0.12      0.00
    1   17   13      1.37      0.00
    1   17   14     -3.54      0.00
    1   17   15     -5.42      0.00
    1   17   16     -2.00      0.00
    1   17   17     -3.18      0.00
    1   17   18      2.15      0.00
    1   17   19     -3.23      0.00
    1   17   20      0.52      0.00
    1   17   21     -3.22      0.00
    1   17   22     -1.05      0.00
    1   17   23     -0.71      0.00
    1   17   24     -0.85      0.00
    1   17   25     -1.14      0.00
    1   17   26      1.76      0.00
    1   17   27     -0.23      0.00
    1   17   28      1.03      0.00
    1   17   29     -0.22      0.00
    1   17   30     -0.95      0.00
    1   17   31      1.27      0.00
   -1   18   30      0.01      0.00
   -1   18   29     -0.66      0.00
   -1   18   28      0.62      0.00
   -1   18   27     -0.78      0.00
   -1   18   26     -1.70      0.00
   -1   18   25      1.41      0.00
   -1   18   24      0.76      0.00
   -1   18   23      0.95      0.00
   -1   18   22     -2.43      0.00
   -1   18   21      1.55      0.00
   -1   18   20      0.06      0.00
   -1   18   19      0.46      0.00
   -1   18   18      0.15      0.00
   -1   18   17      2.18      0.00
   -1   18   16     -2.67      0.00
   -1   18   15      1.37      0.00
   -1   18   14      2.29      0.00
   -1   18   13     -2.89      0.00
   -1   18   12      1.04      0.00
   -1   18   11      1.13      0.00
   -1   18   10     -0.40      0.00
   -1   18    9     -2.57      0.00
   -1   18    8      1.00      0.00
   -1   18    7      1.04      0.00
   -1   18    6     -1.89      0.00
   -1   18    5      2.40      0.00
   -1   18    4     -3.06      0.00
   -1   18    3     -0.25      0.00
   -1   18    2     -0.96      0.00
   -1   18    1      5.61      0.00
    1   18    0     -4.19      0.00
    1   18    1     -1.24      0.00
    1   18    2      1.68      0.00
    1   18    3     -4.88      0.00
    1   18    4      1.01      0.00
    1   18    5     -0.12      0.00
    1   18    6      1.33      0.00
    1   18    7     -4.57      0.00
    1   18    8      1.66      0.00
    1   18    9     -2.79      0.00
    1   18   10     -4.05      0.00
    1   18   11     -0.39      0.00
    1   18   12      1.39      0.00
    1   18   13      1.84      0.00
    1   18   14     -0.69      0.00
    1   18   15     -2.22      0.00
    1   18   16     -4.62      0.00
    1   18   17     -0.83      0.00
    1   18   18     -1.62      0.00
    1   18   19      1.21      0.00
    1   18   20     -2.18      0.00
    1   18   21      0.08      0.00
    1   18   22     -2.26      0.00
    1   18   23     -1.36      0.00
    1   18   24     -2.21      0.00
    1   18   25      0.02      0.00
    1   18   26     -1.13      0.00
    1   18   27      0.71      0.00
    1   18   28     -0.63      0.00
   -1   19   29      0.54      0.00
   -1   19   28     -1.77      0.00
   -1   19   27     -0.20      0.00
   -1   19   26      1.87      0.00
   -1   19   25      0.00      0.00
   -1   19   24      2.14      0.00
   -1   19   23      0.45      0.00
   -1   19   22      1.39      0.00
   -1   19   21     -1.60      0.00
   -1   19   20      0.69      0.00
   -1   19   19      1.22      0.00
   -1   19   18     -1.21      0.00
   -1   19   17     -1.05      0.00
   -1   19   16      2.09      0.00
   -1   19   15     -1.60      0.00
   -1   19   14     -1.43      0.00
   -1   19   13      2.17      0.00
   -1   19   12     -1.48      0.00
   -1   19   11     -0.63      0.00
   -1   19   10      0.57      0.00
   -1   19    9      0.93      0.00
   -1   19    8     -2.08      0.00
   -1   19    7      2.81      0.00
   -1   19    6      3.00      0.00
   -1   19    5     -3.38      0.00
   -1   19    4     -1.41      0.00
   -1   19    3     -2.30      0.00
   -1   19    2      3.58      0.00
   -1   19    1      0.24      0.00
    1   19    0      3.89      0.00
    1   19    1      3.76      0.00
    1   19    2     -5.04      0.00
    1   19    3      4.43      0.00
    1   19    4     -0.49      0.00
    1   19    5      0.19      0.00
    1   19    6     -2.68      0.00
    1   19    7      2.36      0.00
    1   19    8     -2.50      0.00
    1   19    9     -2.43      0.00
    1   19   10      0.51      0.00
    1   19   11     -3.22      0.00
    1   19   12      0.32      0.00
    1   19   13      1.58      0.00
    1   19   14      0.50      0.00
    1   19   15     -1.12      0.00
    1   19   16     -2.87      0.00
    1   19   17     -3.33      0.00
    1   19   18      0.38      0.00
    1   19   19     -1.25      0.00
    1   19   20      2.22      0.00
    1   19   21     -3.49      0.00
    1   19   22     -0.45      0.00
    1   19   23     -1.36      0.00
    1   19   24     -0.37      0.00
    1   19   25     -1.31      0.00
    1   19   26      2.16      0.00
    1   19   27     -0.27      0.00
    1   19   28      1.97      0.00
   -1   20   28      0.13      0.00
   -1   20   27     -0.79      0.00
   -1   20   26     -0.85      0.00
   -1   20   25      3.38      0.00
   -1   20   24     -0.08      0.00
   -1   20   23      1.05      0.00
   -1   20   22     -2.95      0.00
   -1   20   21      3.12      0.00
   -1   20   20     -1.56      0.00
   -1   20   19     -0.78      0.00
   -1   20   18      1.39      0.00
   -1   20   17     -1.13      0.00
   -1   20   16      0.09      0.00
   -1   20   15      0.54      0.00
   -1   20   14      0.45      0.00
   -1   20   13     -1.84      0.00
   -1   20   12      0.31      0.00
   -1   20   11      0.88      0.00
   -1   20   10     -3.35      0.00
   -1   20    9     -0.83      0.00
   -1   20    8      2.46      0.00
   -1   20    7     -1.35      0.00
   -1   20    6      0.24      0.00
   -1   20    5     -1.07      0.00
   -1   20    4     -3.24      0.00
   -1   20    3     -2.64      0.00
   -1   20    2      2.02      0.00
   -1   20    1      2.94      0.00
    1   20    0      2.42      0.00
    1   20    1     -2.26      0.00
    1   20    2      4.09      0.00
    1   20    3      0.15      0.00
    1   20    4     -1.11      0.00
    1   20    5      2.31      0.00
    1   20    6      0.99      0.00
    1   20    7     -1.80      0.00
    1   20    8      0.29      0.00
    1   20    9      2.56      0.00
    1   20   10     -2.21      0.00
    1   20   11     -0.06      0.00
    1   20   12      0.89      0.00
    1   20   13     -0.20      0.00
    1   20   14      1.45      0.00
    1   20   15     -0.26      0.00
    1   20   16     -3.47      0.00
    1   20   17     -0.95      0.00
    1   20   18     -3.11      0.00
    1   20   19      2.81      0.00
    1   20   20     -2.02      0.00
    1   20   21      0.81      0.00
    1   20   22     -2.39      0.00
    1   20   23     -0.82      0.00
    1   20   24     -1.35      0.00
    1   20   25      1.80      0.00
    1   20   26      0.53      0.00
    1   20   27      2.83      0.00
   -1   21   26      2.18      0.00
   -1   21   25     -0.82      0.00
   -1   21   24      2.21      0.00
   -1   21   23     -0.75      0.00
   -1   21   22      2.38      0.00
   -1   21   21     -3.10      0.00
   -1   21   20      3.93      0.00
   -1   21   19     -2.88      0.00
   -1   21   18     -0.43      0.00
   -1   21   17      0.30      0.00
   -1   21   16     -0.40      0.00
   -1   21   15     -0.70      0.00
   -1   21   14     -1.93      0.00
   -1   21   13      0.80      0.00
   -1   21   12     -2.98      0.00
   -1   21   11     -3.27      0.00
   -1   21   10      0.83      0.00
   -1   21    9     -3.01      0.00
   -1   21    8      0.00      0.00
   -1   21    7      1.16      0.00
   -1   21    6      0.25      0.00
   -1   21    5     -3.75      0.00
   -1   21    4     -0.73      0.00
   -1   21    3      1.64      0.00
   -1   21    2      0.64      0.00
   -1   21    1      3.60      0.00
    1   21    0      0.76      0.00
    1   21    1      1.00      0.00
    1   21    2      0.08      0.00
    1   21    3     -3.65      0.00
    1   21    4      2.84      0.00
    1   21    5     -1.30      0.00
    1   21    6     -2.39      0.00
    1   21    7      0.25      0.00
    1   21    8     -0.32      0.00
    1   21    9     -1.17      0.00
    1   21   10      1.24      0.00
    1   21   11      1.22      0.00
    1   21   12     -0.84      0.00
    1   21   13      2.20      0.00
    1   21   14      1.93      0.00
    1   21   15     -1.28      0.00
    1   21   16      1.02      0.00
    1   21   17     -4.12      0.00
    1   21   18      0.56      0.00
    1   21   19     -0.62      0.00
    1   21   20      1.56      0.00
    1   21   21     -2.00      0.00
    1   21   22     -2.71      0.00
    1   21   23     -2.88      0.00
    1   21   24     -0.64      0.00
    1   21   25     -0.50      0.00
    1   21   26      2.37      0.00
   -1   22   25      2.55      0.00
   -1   22   24      0.29      0.00
   -1   22   23      1.48      0.00
   -1   22   22      0.43      0.00
   -1   22   21      3.55      0.00
   -1   22   20     -3.11      0.00
   -1   22   19      1.79      0.00
   -1   22   18     -2.43      0.00
   -1   22   17      0.11      0.00
   -1   22   16     -1.01      0.00
   -1   22   15      0.55      0.00
   -1   22   14     -0.85      0.00
   -1   22   13     -1.95      0.00
   -1   22   12     -0.99      0.00
   -1   22   11     -0.63      0.00
   -1   22   10     -2.49      0.00
   -1   22    9      2.84      0.00
   -1   22    8     -0.30      0.00
   -1   22    7      1.25      0.00
   -1   22    6     -0.51      0.00
   -1   22    5      2.67      0.00
   -1   22    4     -2.12      0.00
   -1   22    3      3.09      0.00
   -1   22    2      4.07      0.00
   -1   22    1      1.94      0.00
    1   22    0     -0.21      0.00
    1   22    1      0.05      0.00
    1   22    2     -2.18      0.00
    1   22    3      1.58      0.00
    1   22    4     -1.83      0.00
    1   22    5     -1.81      0.00
    1   22    6      1.34      0.00
    1   22    7     -3.66      0.00
    1   22    8     -1.38      0.00
    1   22    9     -0.52      0.00
    1   22   10     -1.22      0.00
    1   22   11     -2.05      0.00
    1   22   12      0.47      0.00
    1   22   13      0.55      0.00
    1   22   14     -2.05      0.00
    1   22   15      1.79      0.00
    1   22   16     -2.39      0.00
    1   22   17     -1.52      0.00
    1   22   18     -0.76      0.00
    1   22   19      0.17      0.00
    1   22   20      1.65      0.00
    1   22   21      0.82      0.00
    1   22   22     -3.17      0.00
    1   22   23     -0.89      0.00
    1   22   24     -3.25      0.00
   -1   23   23      1.32      0.00
   -1   23   22      1.07      0.00
   -1   23   21      0.25      0.00
   -1   23   20      0.87      0.00
   -1   23   19     -3.04      0.00
   -1   23   18      0.46      0.00
   -1   23   17     -0.08      0.00
   -1   23   16      1.94      0.00
   -1   23   15     -0.60      0.00
   -1   23   14      1.52      0.00
   -1   23   13     -0.21      0.00
   -1   23   11     -0.58      0.00
   -1   23   10      2.28      0.00
   -1   23    9     -0.84      0.00
   -1   23    8      1.52      0.00
   -1   23    7      0.32      0.00
   -1   23    6      0.29      0.00
   -1   23    5     -1.65      0.00
   -1   23    4      2.94      0.00
   -1   23    3      0.31      0.00
   -1   23    2      2.41      0.00
   -1   23    1      0.75      0.00
    1   23    0      0.15      0.00
    1   23    1      0.00      0.00
    1   23    2      0.63      0.00
    1   23    3     -2.28      0.00
    1   23    4     -0.23      0.00
    1   23    5      1.39      0.00
    1   23    6     -2.18      0.00
    1   23    7     -1.38      0.00
    1   23    8     -0.03      0.00
    1   23    9     -2.18      0.00
    1   23   10     -0.55      0.00
    1   23   11     -0.76      0.00
    1   23   12     -1.46      0.00
    1   23   13     -1.81      0.00
    1   23   14      0.60      0.00
    1   23   15     -1.73      0.00
    1   23   16     -2.27      0.00
    1   23   17     -0.45      0.00
    1   23   18     -2.38      0.00
    1   23   19      1.02      0.00
    1   23   20      1.96      0.00
    1   23   21     -0.77      0.00
    1   23   22      1.63      0.00
   -1   24   21      0.06      0.00
   -1   24   20     -1.03      0.00
   -1   24   19     -0.80      0.00
   -1   24   18     -0.30      0.00
   -1   24   17     -0.15      0.00
   -1   24   16      0.11      0.00
   -1   24   15      1.38      0.00
   -1   24   14     -1.17      0.00
   -1   24   13     -0.09      0.00
   -1   24   12     -1.95      0.00
   -1   24   11      0.70      0.00
   -1   24   10     -3.01      0.00
   -1   24    9      1.36      0.00
   -1   24    8     -2.34      0.00
   -1   24    7     -0.61      0.00
   -1   24    6      0.00      0.00
   -1   24    5     -0.04      0.00
   -1   24    4     -0.22      0.00
   -1   24    3      2.71      0.00
   -1   24    2      1.62      0.00
   -1   24    1      1.27      0.00
    1   24    0     -1.18      0.00
    1   24    1      0.24      0.00
    1   24    2     -2.61      0.00
    1   24    3     -0.11      0.00
    1   24    4     -0.99      0.00
    1   24    5     -0.49      0.00
    1   24    6     -1.60      0.00
    1   24    7     -0.81      0.00
    1   24    8     -2.51      0.00
    1   24    9      0.99      0.00
    1   24   10      0.80      0.00
    1   24   11     -0.66      0.00
    1   24   12      0.94      0.00
    1   24   13      1.20      0.00
    1   24   14     -0.89      0.00
    1   24   15     -1.06      0.00
    1   24   16      1.07      0.00
    1   24   17     -2.38      0.00
    1   24   18      0.19      0.00
    1   24   19      0.28      0.00
    1   24   20      0.52      0.00
   -1   25   18     -0.84      0.00
   -1   25   17     -0.58      0.00
   -1   25   16      0.23      0.00
   -1   25   15     -2.69      0.00
   -1   25   14     -0.05      0.00
   -1   25   13     -2.34      0.00
   -1   25   12     -2.19      0.00
   -1   25   11     -3.43      0.00
   -1   25   10      0.19      0.00
   -1   25    9     -3.94      0.00
   -1   25    8      1.67      0.00
   -1   25    7     -1.13      0.00
   -1   25    6      0.19      0.00
   -1   25    5      0.01      0.00
   -1   25    4      1.43      0.00
   -1   25    3      0.86      0.00
   -1   25    2      2.40      0.00
   -1   25    1      1.21      0.00
    1   25    0      0.63      0.00
    1   25    1     -1.06      0.00
    1   25    2     -0.76      0.00
    1   25    3     -0.77      0.00
    1   25    4      0.61      0.00
    1   25    5     -0.61      0.00
    1   25    6     -0.98      0.00
    1   25    7     -3.26      0.00
    1   25    8     -2.21      0.00
    1   25    9     -0.07      0.00
    1   25   10     -0.98      0.00
    1   25   11      2.60      0.00
    1   25   12      0.79      0.00
    1   25   13      1.07      0.00
    1   25   14      1.15      0.00
    1   25   15      2.25      0.00
    1   25   16     -1.11      0.00
    1   25   17      1.42      0.00
    1   25   18      0.14      0.00
   -1   26   16     -2.20      0.00
   -1   26   15      1.04      0.00
   -1   26   14     -3.52      0.00
   -1   26   13     -0.33      0.00
   -1   26   12     -2.00      0.00
   -1   26   11     -1.61      0.00
   -1   26   10     -2.61      0.00
   -1   26    9      1.19      0.00
   -1   26    8     -2.42      0.00
   -1   26    7      1.18      0.00
   -1   26    6     -1.06      0.00
   -1   26    5     -0.34      0.00
   -1   26    4     -0.41      0.00
   -1   26    2      0.86      0.00
   -1   26    1      1.20      0.00
    1   26    0     -0.71      0.00
    1   26    1     -1.15      0.00
    1   26    2      0.03      0.00
    1   26    3     -0.41      0.00
    1   26    4      0.56      0.00
    1   26    5      0.89      0.00
    1   26    6      0.34      0.00
    1   26    7     -2.96      0.00
    1   26    8     -1.10      0.00
    1   26    9     -2.25      0.00
    1   26   10      1.18      0.00
    1   26   11     -0.43      0.00
    1   26   12      0.82      0.00
    1   26   13      1.26      0.00
    1   26   14      1.42      0.00
    1   26   15     -1.23      0.00
   -1   27   12     -1.42      0.00
   -1   27   11     -0.20      0.00
   -1   27   10     -2.09      0.00
   -1   27    9     -0.60      0.00
   -1   27    8      0.90      0.00
   -1   27    7     -0.32      0.00
   -1   27    6      0.10      0.00
   -1   27    5     -0.90      0.00
   -1   27    4      0.14      0.00
   -1   27    3      0.33      0.00
   -1   27    2      0.84      0.00
   -1   27    1      0.89      0.00
    1   27    0     -0.18      0.00
    1   27    1      0.53      0.00
    1   27    2     -1.47      0.00
    1   27    3     -0.07      0.00
    1   27    4     -0.23      0.00
    1   27    5      0.06      0.00
    1   27    6     -1.40      0.00
    1   27    7     -1.81      0.00
    1   27    8     -1.96      0.00
    1   27    9     -1.42      0.00
    1   27   10     -0.32      0.00
    1   27   11     -0.48      0.00
   -1   28    6      0.85      0.00
   -1   28    5     -0.64      0.00
   -1   28    4      0.57      0.00
   -1   28    3      0.53      0.00
   -1   28    2      0.96      0.00
   -1   28    1     -0.14      0.00
    1   28    0     -0.14      0.00
    1   28    1     -0.46      0.00
    1   28    2      1.18      0.00
    1   28    6     -1.49      0.00
   -2    0   36     -0.24      0.00
   -2    0   34     -1.60      0.00
   -2    0   32     -4.73      0.00
   -2    0   30     -4.28      0.00
   -2    0   28      0.27      0.00
   -2    0   26      3.10      0.00
   -2    0   24      2.53      0.00
   -2    0   22      1.78      0.00
   -2    0   20     -3.53      0.00
   -2    0   18      8.67      0.00
   -2    0   16     -0.27      0.00
   -2    0   14    -12.91      0.00
   -2    0   12     50.18      0.00
   -2    0   10    -11.37      0.00
   -2    0    8      8.72      0.00
   -2    0    6    156.23      0.00
   -2    0    4     10.47      0.00
   -2    0    2    -32.75      0.00
    2    0    0    -98.47      0.00
    2    0    2    -86.47      0.00
    2    0    4    -33.25      0.00
    2    0    6    -75.46      0.00
    2    0    8     -4.62      0.00
    2    0   10      5.92      0.00
    2    0   12      2.78      0.00
    2    0   14     -5.12      0.00
    2    0   16      4.66      0.00
    2    0   18     10.81      0.00
    2    0   20     -7.50      0.00
    2    0   22      3.64      0.00
    2    0   24      0.01      0.00
    2    0   26     -5.63      0.00
    2    0   28      3.40      0.00
    2    0   30      0.53      0.00
    2    0   32     -0.24      0.00
    2    0   34      0.23      0.00
    2    0   36     -0.94      0.00
   -2    1   39     -0.68      0.00
   -2    1   38      0.06      0.00
   -2    1   37     -2.74      0.00
   -2    1   36      0.57      0.00
   -2    1   35      0.62      0.00
   -2    1   34     -0.96      0.00
   -2    1   33     -2.91      0.00
   -2    1   32      0.88      0.00
   -2    1   31     -3.04      0.00
   -2    1   30      1.71      0.00
   -2    1   29     -1.70      0.00
   -2    1   28      1.63      0.00
   -2    1   27      0.37      0.00
   -2    1   26     -1.53      0.00
   -2    1   25      0.96      0.00
   -2    1   24      0.88      0.00
   -2    1   23      1.80      0.00
   -2    1   22      0.31      0.00
   -2    1   21     -0.90      0.00
   -2    1   20     -1.44      0.00
   -2    1   19      1.10      0.00
   -2    1   18      3.60      0.00
   -2    1   17      6.02      0.00
   -2    1   16    -10.77      0.00
   -2    1   15    -16.66      0.00
   -2    1   14      0.18      0.00
   -2    1   13     16.97      0.00
   -2    1   12     -2.43      0.00
   -2    1   11     30.09      0.00
   -2    1   10    -17.72      0.00
   -2    1    9    -43.90      0.00
   -2    1    8     13.75      0.00
   -2    1    7     70.61      0.00
   -2    1    6    -54.29      0.00
   -2    1    5     85.18      0.00
   -2    1    4    -51.15      0.00
   -2    1    3    -40.32      0.00
   -2    1    2    -55.90      0.00
   -2    1    1     -2.85      0.00
    2    1    0    115.55      0.00
    2    1    1    -24.32      0.00
    2    1    2     -5.77      0.00
    2    1    3     29.73      0.00
    2    1    4    -35.45      0.00
    2    1    5    -25.11      0.00
    2    1    6    -32.51      0.00
    2    1    7    -21.93      0.00
    2    1    8    -15.14      0.00
    2    1    9     14.68      0.00
    2    1   10     -7.70      0.00
    2    1   11      3.02      0.00
    2    1   12     -6.40      0.00
    2    1   13     -1.77      0.00
    2    1   14      7.67      0.00
    2    1   15     -1.01      0.00
    2    1   16     -7.16      0.00
    2    1   17     13.35      0.00
    2    1   18     -2.83      0.00
    2    1   19     -2.51      0.00
    2    1   20      0.91      0.00
    2    1   21     -3.16      0.00
    2    1   22     -1.85      0.00
    2    1   23      6.02      0.00
    2    1   24     -0.33      0.00
    2    1   25     -3.85      0.00
    2    1   26     -3.22      0.00
    2    1   27     -2.00      0.00
    2    1   28     -2.02      0.00
    2    1   29      0.85      0.00
    2    1   30      1.73      0.00
    2    1   31     -1.08      0.00
    2    1   32     -0.21      0.00
    2    1   33      1.39      0.00
    2    1   34      1.28      0.00
    2    1   35     -1.08      0.00
    2    1   36      0.80      0.00
    2    1   37      0.26      0.00
    2    1   38      0.79      0.00
   -2    2   39     -0.63      0.00
   -2    2   38      0.33      0.00
   -2    2   37      2.27      0.00
   -2    2   36      1.31      0.00
   -2    2   35     -1.03      0.00
   -2    2   34      0.81      0.00
   -2    2   33     -0.05      0.00
   -2    2   32     -1.79      0.00
   -2    2   31      1.16      0.00
   -2    2   30     -2.04      0.00
   -2    2   29      0.28      0.00
   -2    2   28     -3.23      0.00
   -2    2   27     -1.86      0.00
   -2    2   26     -1.92      0.00
   -2    2   25     -0.83      0.00
   -2    2   24     -0.72      0.00
   -2    2   23      4.41      0.00
   -2    2   22     -1.64      0.00
   -2    2   21     -3.67      0.00
   -2    2   20     -1.11      0.00
   -2    2   19      3.14      0.00
   -2    2   18      0.77      0.00
   -2    2   17     -2.37      0.00
   -2    2   16     -5.35      0.00
   -2    2   15    -11.73      0.00
   -2    2   14      4.09      0.00
   -2    2   13      8.14      0.00
   -2    2   12     30.71      0.00
   -2    2   11    -27.40      0.00
   -2    2   10    -11.32      0.00
   -2    2    9     10.31      0.00
   -2    2    8    -14.28      0.00
   -2    2    7      9.75      0.00
   -2    2    6     80.79      0.00
   -2    2    5    -61.90      0.00
   -2    2    4     -1.99      0.00
   -2    2    3     51.18      0.00
   -2    2    2    -43.97      0.00
   -2    2    1    -26.68      0.00
    2    2    0     81.05      0.00
    2    2    1     36.26      0.00
    2    2    2    113.11      0.00
    2    2    3    -47.16      0.00
    2    2    4     55.57      0.00
    2    2    5    -19.85      0.00
    2    2    6    -10.02      0.00
    2    2    7     -8.09      0.00
    2    2    8      7.47      0.00
    2    2    9     12.86      0.00
    2    2   10     16.79      0.00
    2    2   11     -3.46      0.00
    2    2   12     -4.82      0.00
    2    2   13     10.97      0.00
    2    2   14     -1.74      0.00
    2    2   15      4.83      0.00
    2    2   16     14.81      0.00
    2    2   17     -8.37      0.00
    2    2   18      4.44      0.00
    2    2   19      3.87      0.00
    2    2   20     -4.40      0.00
    2    2   21     -3.47      0.00
    2    2   22      3.92      0.00
    2    2   23     -2.19      0.00
    2    2   24      3.45      0.00
    2    2   25     -0.54      0.00
    2    2   26     -2.39      0.00
    2    2   27     -2.58      0.00
    2    2   28     -0.77      0.00
    2    2   29      2.26      0.00
    2    2   30     -1.48      0.00
    2    2   31      0.91      0.00
    2    2   32     -1.02      0.00
    2    2   33      0.10      0.00
    2    2   34     -0.05      0.00
    2    2   35      2.03      0.00
    2    2   36     -0.48      0.00
    2    2   37     -0.49      0.00
   -2    3   39      1.35      0.00
   -2    3   38      1.04      0.00
   -2    3   37     -1.13      0.00
   -2    3   36      1.33      0.00
   -2    3   35      0.49      0.00
   -2    3   34     -1.69      0.00
   -2    3   33     -0.26      0.00
   -2    3   32      0.37      0.00
   -2    3   31     -1.69      0.00
   -2    3   30     -2.04      0.00
   -2    3   29     -2.09      0.00
   -2    3   28     -3.80      0.00
   -2    3   27     -2.28      0.00
   -2    3   26     -3.02      0.00
   -2    3   25     -0.52      0.00
   -2    3   24      5.16      0.00
   -2    3   23     -2.18      0.00
   -2    3   22      4.02      0.00
   -2    3   21     -0.95      0.00
   -2    3   20      0.15      0.00
   -2    3   19      5.91      0.00
   -2    3   18      8.27      0.00
   -2    3   17     -6.24      0.00
   -2    3   16     -1.36      0.00
   -2    3   15      5.70      0.00
   -2    3   14      5.29      0.00
   -2    3   13     25.51      0.00
   -2    3   12    -14.15      0.00
   -2    3   11     19.43      0.00
   -2    3   10    -25.04      0.00
   -2    3    9      1.36      0.00
   -2    3    8     35.08      0.00
   -2    3    7     27.21      0.00
   -2    3    6    -38.18      0.00
   -2    3    5     74.67      0.00
   -2    3    4      6.51      0.00
   -2    3    3    -35.04      0.00
   -2    3    2    132.66      0.00
   -2    3    1     -5.87      0.00
    2    3    0    -19.75      0.00
    2    3    1     93.12      0.00
    2    3    2     -3.13      0.00
    2    3    3     35.24      0.00
    2    3    4    -14.51      0.00
    2    3    5    -16.05      0.00
    2    3    6     -2.37      0.00
    2    3    7    -18.53      0.00
    2    3    8     14.30      0.00
    2    3    9     16.47      0.00
    2    3   10      8.64      0.00
    2    3   11      7.97      0.00
    2    3   12      1.87      0.00
    2    3   13    -10.46      0.00
    2    3   14      7.49      0.00
    2    3   15     15.11      0.00
    2    3   16     -5.67      0.00
    2    3   17      9.96      0.00
    2    3   18      1.53      0.00
    2    3   19     -2.16      0.00
    2    3   20      1.35      0.00
    2    3   21      1.58      0.00
    2    3   22     -3.54      0.00
    2    3   23      2.64      0.00
    2    3   24      2.16      0.00
    2    3   25      0.28      0.00
    2    3   26      1.69      0.00
    2    3   27     -1.63      0.00
    2    3   28      2.18      0.00
    2    3   29     -1.40      0.00
    2    3   30      2.48      0.00
    2    3   31      0.50      0.00
    2    3   32     -0.72      0.00
    2    3   33      0.39      0.00
    2    3   34      2.13      0.00
    2    3   35      1.21      0.00
    2    3   36      1.05      0.00
    2    3   37      1.29      0.00
    2    3   38     -1.97      0.00
   -2    4   39      0.31      0.00
   -2    4   38     -0.90      0.00
   -2    4   37      1.99      0.00
   -2    4   36      0.18      0.00
   -2    4   35      0.75      0.00
   -2    4   34      0.79      0.00
   -2    4   33     -1.55      0.00
   -2    4   32     -1.63      0.00
   -2    4   31     -0.21      0.00
   -2    4   30     -2.74      0.00
   -2    4   29     -3.95      0.00
   -2    4   28      0.63      0.00
   -2    4   27     -3.18      0.00
   -2    4   26      3.48      0.00
   -2    4   25      1.12      0.00
   -2    4   24      1.45      0.00
   -2    4   23      5.89      0.00
   -2    4   22     -2.52      0.00
   -2    4   21      1.05      0.00
   -2    4   20      6.30      0.00
   -2    4   19      3.19      0.00
   -2    4   18     -0.13      0.00
   -2    4   17      6.83      0.00
   -2    4   16     -6.13      0.00
   -2    4   15      9.09      0.00
   -2    4   14     14.19      0.00
   -2    4   13     -5.66      0.00
   -2    4   12      8.47      0.00
   -2    4   11    -30.07      0.00
   -2    4   10     15.32      0.00
   -2    4    9      4.68      0.00
   -2    4    8     13.14      0.00
   -2    4    6     49.10      0.00
   -2    4    5    -66.70      0.00
   -2    4    4     65.10      0.00
   -2    4    3     44.26      0.00
   -2    4    2    -26.57      0.00
   -2    4    1     91.47      0.00
    2    4    0     12.98      0.00
    2    4    1     30.94      0.00
    2    4    2     24.09      0.00
    2    4    3     10.12      0.00
    2    4    4     -7.89      0.00
    2    4    5    -25.69      0.00
    2    4    6    -13.38      0.00
    2    4    7    -12.16      0.00
    2    4    8      2.01      0.00
    2    4    9     -3.91      0.00
    2    4   10     23.65      0.00
    2    4   11     -3.29      0.00
    2    4   12     -7.67      0.00
    2    4   13     -2.76      0.00
    2    4   14     -1.12      0.00
    2    4   15     -5.71      0.00
    2    4   16      8.96      0.00
    2    4   17     -0.27      0.00
    2    4   18     -6.11      0.00
    2    4   19      1.63      0.00
    2    4   20     -0.43      0.00
    2    4   21     -0.37      0.00
    2    4   22     -1.92      0.00
    2    4   23     -1.05      0.00
    2    4   24     -1.38      0.00
    2    4   25      2.01      0.00
    2    4   26      0.65      0.00
    2    4   27      2.72      0.00
    2    4   28      0.52      0.00
    2    4   29      2.80      0.00
    2    4   30      2.63      0.00
    2    4   31     -0.32      0.00
    2    4   32      0.21      0.00
    2    4   33     -0.52      0.00
    2    4   34     -0.42      0.00
    2    4   35      2.16      0.00
    2    4   36      1.62      0.00
    2    4   37     -1.45      0.00
   -2    5   38     -0.39      0.00
   -2    5   37     -1.11      0.00
   -2    5   36      2.80      0.00
   -2    5   35     -0.04      0.00
   -2    5   34     -1.38      0.00
   -2    5   33      0.24      0.00
   -2    5   32     -0.60      0.00
   -2    5   31     -2.81      0.00
   -2    5   30     -0.02      0.00
   -2    5   29     -0.97      0.00
   -2    5   28     -1.60      0.00
   -2    5   27      3.84      0.00
   -2    5   26     -1.47      0.00
   -2    5   25      0.80      0.00
   -2    5   24     -0.18      0.00
   -2    5   23     -3.99      0.00
   -2    5   22     -0.97      0.00
   -2    5   21      1.23      0.00
   -2    5   20     -2.44      0.00
   -2    5   19      7.54      0.00
   -2    5   18     -5.87      0.00
   -2    5   17     -6.39      0.00
   -2    5   16      6.03      0.00
   -2    5   15      1.23      0.00
   -2    5   14      0.62      0.00
   -2    5   13      0.77      0.00
   -2    5   12    -18.03      0.00
   -2    5   11      2.26      0.00
   -2    5   10     -1.43      0.00
   -2    5    9     14.12      0.00
   -2    5    8     18.20      0.00
   -2    5    7      0.38      0.00
   -2    5    6    -15.83      0.00
   -2    5    5     48.25      0.00
   -2    5    4    -30.57      0.00
   -2    5    3     52.13      0.00
   -2    5    2     59.78      0.00
   -2    5    1      7.05      0.00
    2    5    0    -15.01      0.00
    2    5    1     21.35      0.00
    2    5    2     36.64      0.00
    2    5    3     39.85      0.00
    2    5    4    -34.61      0.00
    2    5    5     27.57      0.00
    2    5    6    -30.28      0.00
    2    5    7     11.45      0.00
    2    5    8    -11.45      0.00
    2    5    9     23.38      0.00
    2    5   10     -1.62      0.00
    2    5   11      7.51      0.00
    2    5   12      2.44      0.00
    2    5   13     -8.69      0.00
    2    5   14     -6.13      0.00
    2    5   15      1.46      0.00
    2    5   16      3.09      0.00
    2    5   17     -5.84      0.00
    2    5   18      1.37      0.00
    2    5   19     -4.45      0.00
    2    5   20     -0.99      0.00
    2    5   21      0.83      0.00
    2    5   22      0.66      0.00
    2    5   23     -2.70      0.00
    2    5   24     -3.03      0.00
    2    5   25     -0.80      0.00
    2    5   26     -1.25      0.00
    2    5   27      0.68      0.00
    2    5   28      0.84      0.00
    2    5   29      2.67      0.00
    2    5   30     -0.07      0.00
    2    5   31      2.40      0.00
    2    5   32     -0.40      0.00
    2    5   33     -1.04      0.00
    2    5   34      1.00      0.00
    2    5   35      0.45      0.00
    2    5   36     -0.41      0.00
   -2    6   37      1.49      0.00
   -2    6   36     -1.06      0.00
   -2    6   35      1.38      0.00
   -2    6   34     -0.45      0.00
   -2    6   33     -1.64      0.00
   -2    6   32     -0.78      0.00
   -2    6   31     -0.63      0.00
   -2    6   30     -3.54      0.00
   -2    6   29     -0.09      0.00
   -2    6   28      1.18      0.00
   -2    6   27     -2.50      0.00
   -2    6   26     -0.85      0.00
   -2    6   25     -4.21      0.00
   -2    6   24     -6.90      0.00
   -2    6   23     -1.68      0.00
   -2    6   22     -1.73      0.00
   -2    6   21      1.10      0.00
   -2    6   20      6.67      0.00
   -2    6   19     -6.06      0.00
   -2    6   18      3.76      0.00
   -2    6   17     -5.14      0.00
   -2    6   16      6.97      0.00
   -2    6   15      5.62      0.00
   -2    6   14      8.60      0.00
   -2    6   13    -12.40      0.00
   -2    6   12      5.28      0.00
   -2    6   11     -2.96      0.00
   -2    6   10     14.50      0.00
   -2    6    9     16.45      0.00
   -2    6    8      8.38      0.00
   -2    6    7     17.65      0.00
   -2    6    6      1.05      0.00
   -2    6    5      3.74      0.00
   -2    6    4     35.22      0.00
   -2    6    3     23.88      0.00
   -2    6    2     33.10      0.00
   -2    6    1     50.84      0.00
    2    6    0      2.33      0.00
    2    6    1      2.43      0.00
    2    6    2     41.01      0.00
    2    6    3    -21.28      0.00
    2    6    4     50.94      0.00
    2    6    5    -34.28      0.00
    2    6    6     11.14      0.00
    2    6    7     -6.38      0.00
    2    6    8     10.45      0.00
    2    6    9      3.12      0.00
    2    6   10     11.25      0.00
    2    6   11     12.13      0.00
    2    6   12     -2.82      0.00
    2    6   13     -1.94      0.00
    2    6   14     -3.88      0.00
    2    6   15      1.83      0.00
    2    6   16     -3.29      0.00
    2    6   17      6.59      0.00
    2    6   18     -1.01      0.00
    2    6   19     -4.62      0.00
    2    6   20      2.45      0.00
    2    6   21      1.59      0.00
    2    6   22      2.89      0.00
    2    6   23      0.79      0.00
    2    6   24      0.99      0.00
    2    6   25     -3.46      0.00
    2    6   26     -0.14      0.00
    2    6   27     -0.70      0.00
    2    6   28      0.91      0.00
    2    6   29      1.64      0.00
    2    6   30      3.00      0.00
    2    6   31      0.98      0.00
    2    6   32      0.62      0.00
    2    6   33      0.35      0.00
    2    6   34      0.63      0.00
    2    6   35      1.55      0.00
    2    6   36      2.36      0.00
    2    6   37      0.59      0.00
   -2    7   37     -1.12      0.00
   -2    7   36      3.19      0.00
   -2    7   35     -1.29      0.00
   -2    7   34      2.34      0.00
   -2    7   33     -0.23      0.00
   -2    7   32     -0.23      0.00
   -2    7   31     -1.79      0.00
   -2    7   30      0.10      0.00
   -2    7   29     -0.48      0.00
   -2    7   28     -0.67      0.00
   -2    7   27      0.82      0.00
   -2    7   26     -4.97      0.00
   -2    7   25     -4.41      0.00
   -2    7   24     -0.71      0.00
   -2    7   23      0.54      0.00
   -2    7   22      5.09      0.00
   -2    7   21      7.44      0.00
   -2    7   20      2.88      0.00
   -2    7   19      3.76      0.00
   -2    7   18     -4.51      0.00
   -2    7   17      8.22      0.00
   -2    7   16      2.17      0.00
   -2    7   15     14.10      0.00
   -2    7   14     -7.53      0.00
   -2    7   13      6.90      0.00
   -2    7   12    -11.73      0.00
   -2    7   11     13.64      0.00
   -2    7   10      3.92      0.00
   -2    7    9     14.42      0.00
   -2    7    8      4.32      0.00
   -2    7    7      6.55      0.00
   -2    7    6      3.96      0.00
   -2    7    5      2.15      0.00
   -2    7    4     10.62      0.00
   -2    7    3     27.96      0.00
   -2    7    1     10.91      0.00
    2    7    0    -19.24      0.00
    2    7    1      2.48      0.00
    2    7    2    -17.08      0.00
    2    7    3     35.72      0.00
    2    7    4    -20.75      0.00
    2    7    5      3.72      0.00
    2    7    6     -8.90      0.00
    2    7    7     -7.95      0.00
    2    7    8     -5.69      0.00
    2    7    9      5.11      0.00
    2    7   10      5.24      0.00
    2    7   11      3.55      0.00
    2    7   12     -1.47      0.00
    2    7   13     -0.26      0.00
    2    7   14     -8.12      0.00
    2    7   15     -6.48      0.00
    2    7   16      1.75      0.00
    2    7   17      1.39      0.00
    2    7   18     -2.94      0.00
    2    7   19      1.48      0.00
    2    7   20     -3.74      0.00
    2    7   21     -0.30      0.00
    2    7   22      4.60      0.00
    2    7   23      3.58      0.00
    2    7   24      1.84      0.00
    2    7   25      1.85      0.00
    2    7   26     -0.13      0.00
    2    7   27     -0.75      0.00
    2    7   28      1.61      0.00
    2    7   29      1.27      0.00
    2    7   30      1.79      0.00
    2    7   31      2.14      0.00
    2    7   32      0.25      0.00
    2    7   33      0.43      0.00
    2    7   34      1.48      0.00
    2    7   35      1.86      0.00
    2    7   36      4.04      0.00
    2    7   37      2.09      0.00
   -2    8   37      1.30      0.00
   -2    8   36      0.64      0.00
   -2    8   35      4.11      0.00
   -2    8   34      0.19      0.00
   -2    8   33      1.77      0.00
   -2    8   32     -1.46      0.00
   -2    8   31      0.12      0.00
   -2    8   30      0.43      0.00
   -2    8   29      1.74      0.00
   -2    8   28      1.98      0.00
   -2    8   27     -3.21      0.00
   -2    8   26     -0.01      0.00
   -2    8   25     -1.69      0.00
   -2    8   24      0.21      0.00
   -2    8   23      4.58      0.00
   -2    8   22      6.81      0.00
   -2    8   21     -0.04      0.00
   -2    8   20      2.07      0.00
   -2    8   19     -5.20      0.00
   -2    8   18     -1.70      0.00
   -2    8   17     -0.20      0.00
   -2    8   16      7.95      0.00
   -2    8   15     -6.14      0.00
   -2    8   14      3.44      0.00
   -2    8   13    -13.46      0.00
   -2    8   12      5.08      0.00
   -2    8   11     -4.87      0.00
   -2    8   10      6.24      0.00
   -2    8    9      0.26      0.00
   -2    8    8      7.66      0.00
   -2    8    7     -5.29      0.00
   -2    8    6      3.76      0.00
   -2    8    5     -3.43      0.00
   -2    8    4     10.53      0.00
   -2    8    3      9.28      0.00
   -2    8    2     23.13      0.00
   -2    8    1      4.17      0.00
    2    8    0      8.52      0.00
    2    8    1    -10.74      0.00
    2    8    2     22.24      0.00
    2    8    3    -10.40      0.00
    2    8    4     18.40      0.00
    2    8    5     -1.23      0.00
    2    8    6     -1.84      0.00
    2    8    7    -18.80      0.00
    2    8    8      5.20      0.00
    2    8    9    -10.12      0.00
    2    8   10      8.18      0.00
    2    8   11     -2.07      0.00
    2    8   12      7.44      0.00
    2    8   13    -10.94      0.00
    2    8   14     -4.70      0.00
    2    8   15     -6.71      0.00
    2    8   16     -3.92      0.00
    2    8   17     -1.80      0.00
    2    8   18      0.96      0.00
    2    8   19     -3.99      0.00
    2    8   20     -5.86      0.00
    2    8   21     -3.01      0.00
    2    8   22     -2.84      0.00
    2    8   23      0.21      0.00
    2    8   24      1.98      0.00
    2    8   25      0.50      0.00
    2    8   26     -0.59      0.00
    2    8   27      0.21      0.00
    2    8   28     -0.55      0.00
    2    8   29      1.04      0.00
    2    8   30      1.52      0.00
    2    8   31      0.04      0.00
    2    8   32      0.41      0.00
    2    8   33     -0.88      0.00
    2    8   34     -0.61      0.00
    2    8   35      2.40      0.00
    2    8   36      1.34      0.00
   -2    9   37      0.73      0.00
   -2    9   36      2.87      0.00
   -2    9   35      0.67      0.00
   -2    9   34      2.74      0.00
   -2    9   33     -1.65      0.00
   -2    9   32      0.81      0.00
   -2    9   31     -0.33      0.00
   -2    9   30      1.79      0.00
   -2    9   29      0.84      0.00
   -2    9   28     -0.09      0.00
   -2    9   27     -0.26      0.00
   -2    9   26     -4.91      0.00
   -2    9   25      0.14      0.00
   -2    9   24      0.21      0.00
   -2    9   23      1.03      0.00
   -2    9   22     -3.50      0.00
   -2    9   21     -0.06      0.00
   -2    9   20    -11.88      0.00
   -2    9   19     -1.00      0.00
   -2    9   18     -4.06      0.00
   -2    9   17      1.99      0.00
   -2    9   16     -2.80      0.00
   -2    9   15      4.06      0.00
   -2    9   14    -11.79      0.00
   -2    9   13      2.16      0.00
   -2    9   12     -3.04      0.00
   -2    9   11      4.92      0.00
   -2    9   10      2.35      0.00
   -2    9    9      1.23      0.00
   -2    9    8      5.96      0.00
   -2    9    7      0.56      0.00
   -2    9    6     -0.49      0.00
   -2    9    5      3.49      0.00
   -2    9    4      8.26      0.00
   -2    9    3     14.93      0.00
   -2    9    2      9.40      0.00
   -2    9    1     17.37      0.00
    2    9    0     -7.51      0.00
    2    9    1     20.39      0.00
    2    9    2    -14.22      0.00
    2    9    3     23.40      0.00
    2    9    4      8.55      0.00
    2    9    5     21.77      0.00
    2    9    6     -9.17      0.00
    2    9    7     12.83      0.00
    2    9    8    -20.45      0.00
    2    9    9      7.08      0.00
    2    9   10     -1.79      0.00
    2    9   11     11.02      0.00
    2    9   12     -3.61      0.00
    2    9   13      5.40      0.00
    2    9   14     -7.79      0.00
    2    9   15     -3.16      0.00
    2    9   16     -3.57      0.00
    2    9   17      1.56      0.00
    2    9   18      2.85      0.00
    2    9   19     -0.57      0.00
    2    9   20     -2.63      0.00
    2    9   21     -4.17      0.00
    2    9   22     -4.31      0.00
    2    9   23     -1.46      0.00
    2    9   24     -1.85      0.00
    2    9   25     -0.82      0.00
    2    9   26     -1.15      0.00
    2    9   27     -1.07      0.00
    2    9   28     -1.50      0.00
    2    9   29     -0.93      0.00
    2    9   30     -1.45      0.00
    2    9   31      0.37      0.00
    2    9   32     -1.57      0.00
    2    9   33     -0.91      0.00
    2    9   34     -0.29      0.00
    2    9   35     -0.47      0.00
    2    9   36      2.07      0.00
   -2   10   36      0.67      0.00
   -2   10   35      2.72      0.00
   -2   10   34     -1.74      0.00
   -2   10   33      0.45      0.00
   -2   10   32     -2.75      0.00
   -2   10   31      0.29      0.00
   -2   10   30     -0.03      0.00
   -2   10   29      0.84      0.00
   -2   10   28     -3.12      0.00
   -2   10   27     -3.15      0.00
   -2   10   26     -1.39      0.00
   -2   10   25     -3.38      0.00
   -2   10   24     -0.51      0.00
   -2   10   23     -2.14      0.00
   -2   10   22     -3.40      0.00
   -2   10   21     -7.73      0.00
   -2   10   20      2.03      0.00
   -2   10   19     -5.31      0.00
   -2   10   18      8.57      0.00
   -2   10   17      1.49      0.00
   -2   10   16      5.03      0.00
   -2   10   15     -6.04      0.00
   -2   10   14      6.77      0.00
   -2   10   13     -1.82      0.00
   -2   10   12      7.71      0.00
   -2   10   11      1.49      0.00
   -2   10   10      5.02      0.00
   -2   10    9      0.71      0.00
   -2   10    8     -2.17      0.00
   -2   10    7      7.12      0.00
   -2   10    6     -1.56      0.00
   -2   10    5     10.58      0.00
   -2   10    4      7.59      0.00
   -2   10    3     14.86      0.00
   -2   10    2      4.42      0.00
   -2   10    1     11.62      0.00
    2   10    0      8.82      0.00
    2   10    1    -18.77      0.00
    2   10    2      3.90      0.00
    2   10    3     -7.17      0.00
    2   10    4     13.80      0.00
    2   10    5      3.73      0.00
    2   10    6     22.40      0.00
    2   10    7    -12.61      0.00
    2   10    8      3.93      0.00
    2   10    9     -7.45      0.00
    2   10   10      5.12      0.00
    2   10   11      0.06      0.00
    2   10   12      9.92      0.00
    2   10   13     -6.37      0.00
    2   10   14      1.59      0.00
    2   10   15     -7.19      0.00
    2   10   16     -0.82      0.00
    2   10   17      2.47      0.00
    2   10   18      2.17      0.00
    2   10   19      3.51      0.00
    2   10   20      3.98      0.00
    2   10   21     -1.96      0.00
    2   10   22      1.36      0.00
    2   10   23     -0.56      0.00
    2   10   24     -0.26      0.00
    2   10   25      0.20      0.00
    2   10   26     -0.26      0.00
    2   10   27     -0.73      0.00
    2   10   28     -0.90      0.00
    2   10   29     -1.39      0.00
    2   10   30     -1.39      0.00
    2   10   31     -1.64      0.00
    2   10   32     -1.50      0.00
    2   10   33      0.50      0.00
    2   10   34     -1.01      0.00
    2   10   35      0.87      0.00
   -2   11   36      1.79      0.00
   -2   11   35     -0.34      0.00
   -2   11   34      0.42      0.00
   -2   11   33     -2.60      0.00
   -2   11   32     -1.20      0.00
   -2   11   31     -0.72      0.00
   -2   11   30     -0.76      0.00
   -2   11   29     -1.29      0.00
   -2   11   28     -0.63      0.00
   -2   11   27     -2.16      0.00
   -2   11   26     -1.41      0.00
   -2   11   25      2.23      0.00
   -2   11   24     -2.29      0.00
   -2   11   23     -0.33      0.00
   -2   11   22     -2.01      0.00
   -2   11   21     -1.06      0.00
   -2   11   20      1.39      0.00
   -2   11   19     10.35      0.00
   -2   11   18      1.56      0.00
   -2   11   17      6.09      0.00
   -2   11   16     -4.15      0.00
   -2   11   15      1.77      0.00
   -2   11   14     -4.19      0.00
   -2   11   13      4.40      0.00
   -2   11   12      3.13      0.00
   -2   11   11      1.78      0.00
   -2   11   10     -4.03      0.00
   -2   11    9      0.11      0.00
   -2   11    8     -1.69      0.00
   -2   11    7     -0.46      0.00
   -2   11    6      8.25      0.00
   -2   11    5      6.16      0.00
   -2   11    4      2.96      0.00
   -2   11    3      0.22      0.00
   -2   11    2      3.04      0.00
   -2   11    1     -2.88      0.00
    2   11    0     -9.86      0.00
    2   11    1     -2.73      0.00
    2   11    2    -14.68      0.00
    2   11    3     -9.13      0.00
    2   11    4     -7.76      0.00
    2   11    5     10.61      0.00
    2   11    6     -3.23      0.00
    2   11    7      6.22      0.00
    2   11    8     -8.56      0.00
    2   11    9     -2.11      0.00
    2   11   10     -4.86      0.00
    2   11   11      6.97      0.00
    2   11   12     -4.25      0.00
    2   11   13      5.00      0.00
    2   11   14     -9.89      0.00
    2   11   15     -1.19      0.00
    2   11   16     -5.07      0.00
    2   11   17     -3.74      0.00
    2   11   18      0.46      0.00
    2   11   19      2.33      0.00
    2   11   20     -2.91      0.00
    2   11   21      3.15      0.00
    2   11   22      1.51      0.00
    2   11   23      1.48      0.00
    2   11   24      2.27      0.00
    2   11   25      1.01      0.00
    2   11   26      0.45      0.00
    2   11   27      0.54      0.00
    2   11   28      0.74      0.00
    2   11   29     -1.49      0.00
    2   11   30      0.42      0.00
    2   11   31     -2.10      0.00
    2   11   32      1.85      0.00
    2   11   33     -2.00      0.00
    2   11   34      0.38      0.00
    2   11   35      0.57      0.00
   -2   12   35      0.63      0.00
   -2   12   34     -0.99      0.00
   -2   12   33     -1.60      0.00
   -2   12   32     -0.61      0.00
   -2   12   31     -2.26      0.00
   -2   12   30      1.74      0.00
   -2   12   29     -1.05      0.00
   -2   12   28     -0.78      0.00
   -2   12   27     -0.34      0.00
   -2   12   26      1.69      0.00
   -2   12   25     -1.20      0.00
   -2   12   24      3.06      0.00
   -2   12   23     -4.54      0.00
   -2   12   22      0.27      0.00
   -2   12   21      1.49      0.00
   -2   12   20      2.84      0.00
   -2   12   19      1.59      0.00
   -2   12   18      4.45      0.00
   -2   12   17     -9.29      0.00
   -2   12   16     -2.15      0.00
   -2   12   15     -7.55      0.00
   -2   12   14      0.73      0.00
   -2   12   13      1.55      0.00
   -2   12   12     -0.11      0.00
   -2   12   11      1.11      0.00
   -2   12   10     -4.32      0.00
   -2   12    9     -6.60      0.00
   -2   12    8     -2.11      0.00
   -2   12    7      5.36      0.00
   -2   12    6      1.17      0.00
   -2   12    5      1.72      0.00
   -2   12    4     -0.16      0.00
   -2   12    3    -10.15      0.00
   -2   12    2     -4.49      0.00
   -2   12    1     -1.87      0.00
    2   12    0      1.14      0.00
    2   12    1     -1.84      0.00
    2   12    2     -3.66      0.00
    2   12    3    -11.42      0.00
    2   12    4     -3.78      0.00
    2   12    5     -9.72      0.00
    2   12    6      2.21      0.00
    2   12    7     -4.38      0.00
    2   12    8     -0.48      0.00
    2   12    9     -9.32      0.00
    2   12   10      3.24      0.00
    2   12   11     -3.82      0.00
    2   12   12      6.13      0.00
    2   12   13     -6.12      0.00
    2   12   14      2.18      0.00
    2   12   15     -6.48      0.00
    2   12   16     -2.69      0.00
    2   12   17     -1.43      0.00
    2   12   18     -2.07      0.00
    2   12   19     -6.41      0.00
    2   12   20     -0.44      0.00
    2   12   21     -3.49      0.00
    2   12   22     -2.02      0.00
    2   12   23      1.01      0.00
    2   12   24      1.47      0.00
    2   12   25     -0.67      0.00
    2   12   26      0.12      0.00
    2   12   27     -1.07      0.00
    2   12   28     -2.03      0.00
    2   12   29     -0.73      0.00
    2   12   30     -1.84      0.00
    2   12   31      1.77      0.00
    2   12   32     -0.48      0.00
    2   12   33      1.12      0.00
    2   12   34      2.33      0.00
   -2   13   34      1.31      0.00
   -2   13   33     -1.22      0.00
   -2   13   32     -0.63      0.00
   -2   13   31      1.45      0.00
   -2   13   30     -1.74      0.00
   -2   13   29     -0.46      0.00
   -2   13   28     -1.36      0.00
   -2   13   27      0.32      0.00
   -2   13   26      0.37      0.00
   -2   13   25      1.37      0.00
   -2   13   24     -4.51      0.00
   -2   13   23      1.19      0.00
   -2   13   22     -6.31      0.00
   -2   13   21      0.53      0.00
   -2   13   20      0.67      0.00
   -2   13   19     -0.41      0.00
   -2   13   18     -6.46      0.00
   -2   13   17      0.36      0.00
   -2   13   16    -10.23      0.00
   -2   13   15      2.52      0.00
   -2   13   14     -1.40      0.00
   -2   13   13      3.52      0.00
   -2   13   12      2.44      0.00
   -2   13   11     -1.24      0.00
   -2   13   10     -4.14      0.00
   -2   13    9     -3.92      0.00
   -2   13    8     -0.64      0.00
   -2   13    7     -2.44      0.00
   -2   13    6      4.07      0.00
   -2   13    5     -7.49      0.00
   -2   13    4    -10.08      0.00
   -2   13    3     -8.39      0.00
   -2   13    2     -4.06      0.00
   -2   13    1     -3.22      0.00
    2   13    0     -0.23      0.00
    2   13    1      4.37      0.00
    2   13    2     -0.42      0.00
    2   13    3      4.01      0.00
    2   13    4     -8.44      0.00
    2   13    5     -4.07      0.00
    2   13    6     -5.42      0.00
    2   13    7     -2.16      0.00
    2   13    8     -8.55      0.00
    2   13    9      0.48      0.00
    2   13   10     -7.84      0.00
    2   13   11      1.14      0.00
    2   13   12     -2.34      0.00
    2   13   13      3.86      0.00
    2   13   14     -6.07      0.00
    2   13   15      2.64      0.00
    2   13   16     -1.19      0.00
    2   13   17      1.84      0.00
    2   13   18     -2.14      0.00
    2   13   19      0.64      0.00
    2   13   20     -4.23      0.00
    2   13   21     -3.69      0.00
    2   13   22     -1.65      0.00
    2   13   23      1.14      0.00
    2   13   24     -2.06      0.00
    2   13   25      1.14      0.00
    2   13   26     -2.35      0.00
    2   13   27     -2.04      0.00
    2   13   28     -2.25      0.00
    2   13   29     -3.08      0.00
    2   13   30     -1.50      0.00
    2   13   31      0.02      0.00
    2   13   32      0.72      0.00
    2   13   33      1.26      0.00
    2   13   34     -2.31      0.00
   -2   14   34      0.40      0.00
   -2   14   33     -0.18      0.00
   -2   14   32      0.10      0.00
   -2   14   31     -1.83      0.00
   -2   14   30     -0.19      0.00
   -2   14   29     -2.68      0.00
   -2   14   28     -1.60      0.00
   -2   14   27      0.10      0.00
   -2   14   26      0.68      0.00
   -2   14   25     -0.68      0.00
   -2   14   24     -1.75      0.00
   -2   14   23     -4.65      0.00
   -2   14   22      0.97      0.00
   -2   14   21     -2.60      0.00
   -2   14   20      1.00      0.00
   -2   14   19      0.35      0.00
   -2   14   18     -0.05      0.00
   -2   14   17     -5.07      0.00
   -2   14   16      4.84      0.00
   -2   14   15     -2.02      0.00
   -2   14   14      2.78      0.00
   -2   14   13      2.66      0.00
   -2   14   12      1.41      0.00
   -2   14   11     -4.87      0.00
   -2   14   10     -2.21      0.00
   -2   14    9    -10.06      0.00
   -2   14    8     -3.13      0.00
   -2   14    7     -2.48      0.00
   -2   14    6     -8.03      0.00
   -2   14    5     -6.64      0.00
   -2   14    4     -8.73      0.00
   -2   14    3     -4.02      0.00
   -2   14    2     -4.77      0.00
   -2   14    1      4.54      0.00
    2   14    0     -3.28      0.00
    2   14    1      1.63      0.00
    2   14    2      7.11      0.00
    2   14    3      2.14      0.00
    2   14    4      0.66      0.00
    2   14    5     -1.63      0.00
    2   14    6     -5.99      0.00
    2   14    7     -4.62      0.00
    2   14    8      1.90      0.00
    2   14    9     -7.85      0.00
    2   14   10     -1.74      0.00
    2   14   11     -5.13      0.00
    2   14   12     -0.70      0.00
    2   14   13     -7.07      0.00
    2   14   14      1.73      0.00
    2   14   15     -6.35      0.00
    2   14   16      1.90      0.00
    2   14   17     -1.25      0.00
    2   14   18      3.40      0.00
    2   14   19     -1.71      0.00
    2   14   20     -1.21      0.00
    2   14   21     -1.06      0.00
    2   14   22      0.38      0.00
    2   14   23     -0.79      0.00
    2   14   24      2.99      0.00
    2   14   25     -0.54      0.00
    2   14   26     -1.55      0.00
    2   14   27     -2.34      0.00
    2   14   28     -2.54      0.00
    2   14   29     -2.23      0.00
    2   14   30     -1.29      0.00
    2   14   31      0.59      0.00
    2   14   32      0.93      0.00
    2   14   33      0.67      0.00
   -2   15   33      0.04      0.00
   -2   15   32     -0.62      0.00
   -2   15   31      0.56      0.00
   -2   15   30     -3.95      0.00
   -2   15   29     -0.29      0.00
   -2   15   28     -1.56      0.00
   -2   15   27      1.66      0.00
   -2   15   26     -0.32      0.00
   -2   15   25      0.08      0.00
   -2   15   24     -1.71      0.00
   -2   15   23     -1.46      0.00
   -2   15   22     -1.87      0.00
   -2   15   21      2.68      0.00
   -2   15   20     -0.64      0.00
   -2   15   19     -0.55      0.00
   -2   15   18      1.04      0.00
   -2   15   17      0.64      0.00
   -2   15   16     -2.78      0.00
   -2   15   15     -0.09      0.00
   -2   15   14     -0.02      0.00
   -2   15   13     -5.16      0.00
   -2   15   12     -1.29      0.00
   -2   15   11     -4.67      0.00
   -2   15   10    -10.70      0.00
   -2   15    9     -1.86      0.00
   -2   15    8     -7.32      0.00
   -2   15    7     -3.55      0.00
   -2   15    6     -6.18      0.00
   -2   15    5     -4.02      0.00
   -2   15    4     -6.36      0.00
   -2   15    3      1.46      0.00
   -2   15    2      2.92      0.00
   -2   15    1     -5.01      0.00
    2   15    0     -1.33      0.00
    2   15    1     -3.02      0.00
    2   15    2      3.90      0.00
    2   15    3      5.89      0.00
    2   15    4      5.27      0.00
    2   15    5     -3.94      0.00
    2   15    6     -1.15      0.00
    2   15    7      1.94      0.00
    2   15    8     -2.85      0.00
    2   15    9      4.20      0.00
    2   15   10     -2.01      0.00
    2   15   11     -2.02      0.00
    2   15   12     -5.41      0.00
    2   15   13      0.50      0.00
    2   15   14     -7.90      0.00
    2   15   15     -0.96      0.00
    2   15   16     -6.98      0.00
    2   15   17      1.08      0.00
    2   15   18     -2.52      0.00
    2   15   19     -1.81      0.00
    2   15   20     -1.84      0.00
    2   15   21     -2.28      0.00
    2   15   22     -1.61      0.00
    2   15   23      3.06      0.00
    2   15   24      1.14      0.00
    2   15   25      0.94      0.00
    2   15   26     -0.90      0.00
    2   15   27     -3.03      0.00
    2   15   28     -0.94      0.00
    2   15   29     -2.13      0.00
    2   15   30      0.18      0.00
    2   15   31      1.55      0.00
    2   15   32      2.53      0.00
   -2   16   32      0.22      0.00
   -2   16   30     -0.96      0.00
   -2   16   29     -2.38      0.00
   -2   16   28      0.19      0.00
   -2   16   27     -0.71      0.00
   -2   16   26      1.64      0.00
   -2   16   25     -2.76      0.00
   -2   16   24      0.22      0.00
   -2   16   23     -0.84      0.00
   -2   16   22     -0.47      0.00
   -2   16   21     -3.17      0.00
   -2   16   20      1.27      0.00
   -2   16   19     -3.16      0.00
   -2   16   18     -2.09      0.00
   -2   16   17     -1.93      0.00
   -2   16   16     -2.18      0.00
   -2   16   15     -4.99      0.00
   -2   16   14     -6.15      0.00
   -2   16   13      1.16      0.00
   -2   16   12     -8.17      0.00
   -2   16   11     -2.69      0.00
   -2   16   10     -2.01      0.00
   -2   16    9     -4.84      0.00
   -2   16    8     -0.04      0.00
   -2   16    7     -2.93      0.00
   -2   16    6     -3.56      0.00
   -2   16    5     -4.65      0.00
   -2   16    4      4.82      0.00
   -2   16    3     -0.73      0.00
   -2   16    2      2.31      0.00
   -2   16    1     -2.56      0.00
    2   16    0     -8.71      0.00
    2   16    1      2.38      0.00
    2   16    2      0.62      0.00
    2   16    3      3.82      0.00
    2   16    4      0.62      0.00
    2   16    5      0.83      0.00
    2   16    6     -2.28      0.00
    2   16    7     -4.59      0.00
    2   16    8      6.16      0.00
    2   16    9      1.29      0.00
    2   16   10      3.37      0.00
    2   16   11     -0.68      0.00
    2   16   12      1.17      0.00
    2   16   13     -2.42      0.00
    2   16   14      0.50      0.00
    2   16   15     -5.26      0.00
    2   16   16     -0.79      0.00
    2   16   17     -4.19      0.00
    2   16   18     -0.92      0.00
    2   16   19     -1.76      0.00
    2   16   20     -2.84      0.00
    2   16   21     -3.47      0.00
    2   16   22     -1.03      0.00
    2   16   23     -0.88      0.00
    2   16   24      1.47      0.00
    2   16   25      0.91      0.00
    2   16   26     -1.55      0.00
    2   16   27     -2.23      0.00
    2   16   28     -2.18      0.00
    2   16   29     -2.11      0.00
    2   16   30      1.36      0.00
    2   16   31     -0.23      0.00
   -2   17   31     -1.34      0.00
   -2   17   30     -1.30      0.00
   -2   17   29     -1.03      0.00
   -2   17   28     -0.58      0.00
   -2   17   27     -0.34      0.00
   -2   17   26     -1.06      0.00
   -2   17   25      0.32      0.00
   -2   17   24     -3.69      0.00
   -2   17   23     -2.21      0.00
   -2   17   22     -2.15      0.00
   -2   17   21     -1.59      0.00
   -2   17   20     -5.52      0.00
   -2   17   19      0.20      0.00
   -2   17   18     -2.08      0.00
   -2   17   17     -2.72      0.00
   -2   17   16     -3.66      0.00
   -2   17   15     -1.40      0.00
   -2   17   14     -2.40      0.00
   -2   17   13     -2.57      0.00
   -2   17   12      2.59      0.00
   -2   17   11     -2.75      0.00
   -2   17   10     -0.20      0.00
   -2   17    9      2.50      0.00
   -2   17    8     -0.82      0.00
   -2   17    7     -4.63      0.00
   -2   17    6     -2.47      0.00
   -2   17    5     -0.69      0.00
   -2   17    4     -1.61      0.00
   -2   17    3      5.06      0.00
   -2   17    2     -5.81      0.00
   -2   17    1     -4.29      0.00
    2   17    0      7.46      0.00
    2   17    1     -2.83      0.00
    2   17    2     -1.20      0.00
    2   17    3      3.40      0.00
    2   17    4      1.51      0.00
    2   17    5     -2.42      0.00
    2   17    6     -4.92      0.00
    2   17    7      0.97      0.00
    2   17    8     -2.02      0.00
    2   17    9      3.34      0.00
    2   17   10      3.22      0.00
    2   17   11      0.05      0.00
    2   17   12     -0.23      0.00
    2   17   13     -0.38      0.00
    2   17   14      0.03      0.00
    2   17   15      1.98      0.00
    2   17   16     -3.54      0.00
    2   17   17      0.67      0.00
    2   17   18     -1.65      0.00
    2   17   19      0.11      0.00
    2   17   20     -2.33      0.00
    2   17   21     -1.54      0.00
    2   17   22     -2.44      0.00
    2   17   23      1.22      0.00
    2   17   24      0.22      0.00
    2   17   25      1.12      0.00
    2   17   26     -1.32      0.00
    2   17   27     -1.68      0.00
    2   17   28     -2.27      0.00
    2   17   29     -0.42      0.00
    2   17   30     -0.97      0.00
   -2   18   30     -1.82      0.00
   -2   18   29     -1.83      0.00
   -2   18   28     -0.33      0.00
   -2   18   27     -0.24      0.00
   -2   18   26     -1.03      0.00
   -2   18   25     -4.21      0.00
   -2   18   24     -0.36      0.00
   -2   18   23     -3.05      0.00
   -2   18   22     -2.69      0.00
   -2   18   21     -2.64      0.00
   -2   18   20      0.05      0.00
   -2   18   19     -3.27      0.00
   -2   18   18     -0.42      0.00
   -2   18   17      0.25      0.00
   -2   18   16     -1.94      0.00
   -2   18   15     -1.27      0.00
   -2   18   14      2.63      0.00
   -2   18   13     -0.22      0.00
   -2   18   12     -1.26      0.00
   -2   18   11      1.30      0.00
   -2   18   10      2.02      0.00
   -2   18    9     -0.65      0.00
   -2   18    8     -0.45      0.00
   -2   18    7     -3.01      0.00
   -2   18    6     -6.15      0.00
   -2   18    5     -0.46      0.00
   -2   18    4      1.89      0.00
   -2   18    3     -1.93      0.00
   -2   18    2     -1.54      0.00
   -2   18    1     -8.20      0.00
    2   18    0     -0.41      0.00
    2   18    1      0.43      0.00
    2   18    2      5.69      0.00
    2   18    3      0.00      0.00
    2   18    4      0.45      0.00
    2   18    5      1.39      0.00
    2   18    6     -1.32      0.00
    2   18    7     -4.30      0.00
    2   18    8     -0.06      0.00
    2   18    9      3.00      0.00
    2   18   10      0.65      0.00
    2   18   11      2.10      0.00
    2   18   12     -2.41      0.00
    2   18   13     -1.10      0.00
    2   18   14      0.79      0.00
    2   18   15     -1.87      0.00
    2   18   16      2.53      0.00
    2   18   17     -1.58      0.00
    2   18   18      1.91      0.00
    2   18   19     -0.84      0.00
    2   18   20      0.36      0.00
    2   18   21     -1.03      0.00
    2   18   22     -0.16      0.00
    2   18   23     -0.10      0.00
    2   18   24      2.28      0.00
    2   18   25      1.72      0.00
    2   18   26      0.32      0.00
    2   18   27     -0.57      0.00
    2   18   28     -1.10      0.00
   -2   19   29      1.33      0.00
   -2   19   28     -1.21      0.00
   -2   19   27      0.86      0.00
   -2   19   26     -1.28      0.00
   -2   19   25     -0.58      0.00
   -2   19   24     -5.06      0.00
   -2   19   23      0.18      0.00
   -2   19   22     -2.31      0.00
   -2   19   21     -0.18      0.00
   -2   19   20     -3.42      0.00
   -2   19   19      2.85      0.00
   -2   19   18     -0.90      0.00
   -2   19   17     -1.10      0.00
   -2   19   16      2.53      0.00
   -2   19   15     -0.33      0.00
   -2   19   14     -1.87      0.00
   -2   19   13      1.00      0.00
   -2   19   12     -1.41      0.00
   -2   19   11     -0.01      0.00
   -2   19   10      0.53      0.00
   -2   19    9      3.15      0.00
   -2   19    8     -4.42      0.00
   -2   19    7     -3.76      0.00
   -2   19    6     -0.87      0.00
   -2   19    5     -0.88      0.00
   -2   19    4      2.41      0.00
   -2   19    3      0.72      0.00
   -2   19    2     -2.14      0.00
   -2   19    1     -1.89      0.00
    2   19    0      0.75      0.00
    2   19    1      4.54      0.00
    2   19    2     -2.23      0.00
    2   19    3     -0.40      0.00
    2   19    4      4.20      0.00
    2   19    5     -1.94      0.00
    2   19    6      0.36      0.00
    2   19    7     -0.23      0.00
    2   19    8      0.77      0.00
    2   19    9     -1.45      0.00
    2   19   10      4.88      0.00
    2   19   11      0.05      0.00
    2   19   12     -0.49      0.00
    2   19   13     -0.70      0.00
    2   19   14     -3.02      0.00
    2   19   15      2.83      0.00
    2   19   16     -0.17      0.00
    2   19   17      2.09      0.00
    2   19   18     -0.37      0.00
    2   19   19      0.79      0.00
    2   19   20      0.10      0.00
    2   19   21     -0.18      0.00
    2   19   22     -1.65      0.00
    2   19   23      2.00      0.00
    2   19   24      1.50      0.00
    2   19   25      2.26      0.00
    2   19   26      0.75      0.00
    2   19   27     -0.31      0.00
   -2   20   28      2.73      0.00
   -2   20   27     -0.30      0.00
   -2   20   26     -0.32      0.00
   -2   20   25     -2.85      0.00
   -2   20   24      1.12      0.00
   -2   20   23     -2.57      0.00
   -2   20   22      0.04      0.00
   -2   20   21     -1.85      0.00
   -2   20   20      2.33      0.00
   -2   20   19     -3.23      0.00
   -2   20   18      3.96      0.00
   -2   20   17     -0.44      0.00
   -2   20   16     -0.40      0.00
   -2   20   15      0.23      0.00
   -2   20   14      0.15      0.00
   -2   20   13     -3.13      0.00
   -2   20   12      1.37      0.00
   -2   20   11      2.14      0.00
   -2   20   10      2.98      0.00
   -2   20    9     -1.58      0.00
   -2   20    8      2.86      0.00
   -2   20    7     -4.55      0.00
   -2   20    6      0.08      0.00
   -2   20    5      1.97      0.00
   -2   20    4      2.00      0.00
   -2   20    3     -1.53      0.00
   -2   20    2     -3.18      0.00
   -2   20    1     -1.27      0.00
    2   20    0     -0.51      0.00
    2   20    1     -1.51      0.00
    2   20    2     -1.99      0.00
    2   20    3      2.93      0.00
    2   20    4     -6.21      0.00
    2   20    5      2.05      0.00
    2   20    6      0.04      0.00
    2   20    7     -0.70      0.00
    2   20    8     -1.95      0.00
    2   20    9      1.83      0.00
    2   20   10      0.09      0.00
    2   20   11      0.91      0.00
    2   20   12      1.99      0.00
    2   20   13     -3.41      0.00
    2   20   14      0.64      0.00
    2   20   15     -0.24      0.00
    2   20   16      2.24      0.00
    2   20   17      2.29      0.00
    2   20   18      1.88      0.00
    2   20   19     -0.92      0.00
    2   20   20      1.69      0.00
    2   20   21     -2.09      0.00
    2   20   22      1.27      0.00
    2   20   23     -1.23      0.00
    2   20   25      1.39      0.00
    2   20   26      0.13      0.00
    2   20   27     -0.73      0.00
   -2   21   25     -1.35      0.00
   -2   21   24     -2.21      0.00
   -2   21   23     -0.21      0.00
   -2   21   22     -1.18      0.00
   -2   21   21     -1.47      0.00
   -2   21   20     -0.47      0.00
   -2   21   19      3.04      0.00
   -2   21   18     -1.99      0.00
   -2   21   17      3.32      0.00
   -2   21   16     -0.63      0.00
   -2   21   15      0.17      0.00
   -2   21   14     -3.04      0.00
   -2   21   13      2.26      0.00
   -2   21   12     -0.28      0.00
   -2   21   11      2.36      0.00
   -2   21   10      1.18      0.00
   -2   21    9      1.49      0.00
   -2   21    8     -5.41      0.00
   -2   21    7      1.98      0.00
   -2   21    6     -2.23      0.00
   -2   21    5      0.97      0.00
   -2   21    4     -1.87      0.00
   -2   21    3     -0.33      0.00
   -2   21    2     -5.02      0.00
   -2   21    1     -2.00      0.00
    2   21    0     -0.30      0.00
    2   21    1     -0.66      0.00
    2   21    2      1.85      0.00
    2   21    3     -5.23      0.00
    2   21    4      0.57      0.00
    2   21    5     -0.31      0.00
    2   21    6     -1.98      0.00
    2   21    7      1.36      0.00
    2   21    8     -0.65      0.00
    2   21    9     -2.38      0.00
    2   21   10     -0.36      0.00
    2   21   11      1.36      0.00
    2   21   12     -2.72      0.00
    2   21   13     -0.30      0.00
    2   21   14     -1.81      0.00
    2   21   15     -0.64      0.00
    2   21   16      2.02      0.00
    2   21   17      3.56      0.00
    2   21   18     -0.56      0.00
    2   21   19      3.04      0.00
    2   21   20     -2.39      0.00
    2   21   21      2.98      0.00
    2   21   22     -0.37      0.00
    2   21   23      0.84      0.00
    2   21   24      1.16      0.00
    2   21   25      0.36      0.00
   -2   22   25     -1.15      0.00
   -2   22   24      0.59      0.00
   -2   22   23     -1.59      0.00
   -2   22   22     -0.92      0.00
   -2   22   21      0.23      0.00
   -2   22   20     -1.67      0.00
   -2   22   19      1.22      0.00
   -2   22   18      1.28      0.00
   -2   22   17     -1.81      0.00
   -2   22   16      0.21      0.00
   -2   22   15     -3.98      0.00
   -2   22   14     -0.06      0.00
   -2   22   13     -3.60      0.00
   -2   22   12      2.57      0.00
   -2   22   11     -0.59      0.00
   -2   22   10     -0.62      0.00
   -2   22    9     -1.71      0.00
   -2   22    8      0.56      0.00
   -2   22    7     -3.66      0.00
   -2   22    6      0.95      0.00
   -2   22    5      0.44      0.00
   -2   22    4     -0.19      0.00
   -2   22    3     -4.24      0.00
   -2   22    2     -0.42      0.00
   -2   22    1     -0.72      0.00
    2   22    0      0.90      0.00
    2   22    1     -0.80      0.00
    2   22    2     -0.68      0.00
    2   22    3      0.20      0.00
    2   22    4     -0.32      0.00
    2   22    5     -2.73      0.00
    2   22    6      2.67      0.00
    2   22    7      0.50      0.00
    2   22    8     -0.80      0.00
    2   22    9      1.09      0.00
    2   22   10     -0.06      0.00
    2   22   11     -1.56      0.00
    2   22   12      0.76      0.00
    2   22   13     -1.68      0.00
    2   22   14     -2.48      0.00
    2   22   15     -0.97      0.00
    2   22   16      1.94      0.00
    2   22   17      0.07      0.00
    2   22   18      4.21      0.00
    2   22   19     -3.43      0.00
    2   22   20      2.36      0.00
    2   22   21      0.10      0.00
    2   22   22      2.13      0.00
    2   22   23      2.38      0.00
   -2   23   23      0.87      0.00
   -2   23   22     -1.53      0.00
   -2   23   21      0.05      0.00
   -2   23   20      1.59      0.00
   -2   23   19     -0.34      0.00
   -2   23   18      0.77      0.00
   -2   23   17     -0.80      0.00
   -2   23   16     -2.72      0.00
   -2   23   15     -1.60      0.00
   -2   23   14     -3.78      0.00
   -2   23   13      0.92      0.00
   -2   23   12     -1.16      0.00
   -2   23   11      1.65      0.00
   -2   23   10     -0.90      0.00
   -2   23    9      0.62      0.00
   -2   23    8     -1.49      0.00
   -2   23    7      2.63      0.00
   -2   23    6      0.27      0.00
   -2   23    5      0.23      0.00
   -2   23    4      0.82      0.00
   -2   23    3     -0.44      0.00
   -2   23    2     -1.12      0.00
   -2   23    1      0.42      0.00
    2   23    0     -2.59      0.00
    2   23    1      0.22      0.00
    2   23    2     -0.10      0.00
    2   23    3     -0.25      0.00
    2   23    4     -1.96      0.00
    2   23    5     -0.16      0.00
    2   23    6      0.23      0.00
    2   23    7     -0.34      0.00
    2   23    8      2.00      0.00
    2   23    9     -0.43      0.00
    2   23   10      0.43      0.00
    2   23   11      2.99      0.00
    2   23   12     -0.78      0.00
    2   23   13     -0.03      0.00
    2   23   14     -0.34      0.00
    2   23   15      1.39      0.00
    2   23   16     -0.72      0.00
    2   23   17      4.48      0.00
    2   23   18     -1.12      0.00
    2   23   19      1.44      0.00
    2   23   20     -1.90      0.00
    2   23   21      0.39      0.00
    2   23   22      1.57      0.00
   -2   24   21      0.21      0.00
   -2   24   20      0.87      0.00
   -2   24   19      1.18      0.00
   -2   24   18     -0.01      0.00
   -2   24   17     -1.25      0.00
   -2   24   16     -0.50      0.00
   -2   24   15     -2.64      0.00
   -2   24   14      1.56      0.00
   -2   24   13     -0.09      0.00
   -2   24   12      2.41      0.00
   -2   24   11      0.97      0.00
   -2   24   10      1.48      0.00
   -2   24    9      0.43      0.00
   -2   24    8      1.15      0.00
   -2   24    7     -1.47      0.00
   -2   24    6      1.65      0.00
   -2   24    5      0.48      0.00
   -2   24    4     -0.80      0.00
   -2   24    3     -0.86      0.00
   -2   24    2     -0.09      0.00
   -2   24    1      0.17      0.00
    2   24    0     -0.06      0.00
    2   24    1     -0.94      0.00
    2   24    2      1.22      0.00
    2   24    3     -1.00      0.00
    2   24    4     -0.81      0.00
    2   24    5     -1.54      0.00
    2   24    6     -0.58      0.00
    2   24    7      0.27      0.00
    2   24    8      0.45      0.00
    2   24    9     -1.02      0.00
    2   24   10      3.24      0.00
    2   24   11     -1.51      0.00
    2   24   12      1.63      0.00
    2   24   13     -0.13      0.00
    2   24   14      0.45      0.00
    2   24   15     -0.86      0.00
    2   24   16      2.95      0.00
    2   24   17      1.48      0.00
    2   24   18      2.06      0.00
    2   24   19     -0.56      0.00
   -2   25   19      0.90      0.00
   -2   25   18     -0.63      0.00
   -2   25   17      0.25      0.00
   -2   25   16     -1.52      0.00
   -2   25   15      0.72      0.00
   -2   25   14     -1.82      0.00
   -2   25   13      1.52      0.00
   -2   25   12     -0.11      0.00
   -2   25   11      0.11      0.00
   -2   25   10     -0.35      0.00
   -2   25    9     -1.13      0.00
   -2   25    8     -1.06      0.00
   -2   25    7      0.45      0.00
   -2   25    6     -1.11      0.00
   -2   25    5      0.86      0.00
   -2   25    4      0.78      0.00
   -2   25    3     -0.68      0.00
   -2   25    2      0.43      0.00
   -2   25    1     -0.70      0.00
    2   25    0     -1.11      0.00
    2   25    1      2.27      0.00
    2   25    2     -0.70      0.00
    2   25    3      2.21      0.00
    2   25    4     -1.29      0.00
    2   25    5     -0.71      0.00
    2   25    6     -1.15      0.00
    2   25    7      2.18      0.00
    2   25    8     -1.47      0.00
    2   25    9      1.71      0.00
    2   25   10     -1.76      0.00
    2   25   11      0.80      0.00
    2   25   12     -1.15      0.00
    2   25   13     -1.69      0.00
    2   25   14     -1.90      0.00
    2   25   16     -0.53      0.00
    2   25   17      0.72      0.00
   -2   26   16     -1.02      0.00
   -2   26   15     -0.76      0.00
   -2   26   14     -0.30      0.00
   -2   26   13     -1.74      0.00
   -2   26   12     -0.84      0.00
   -2   26   11     -1.45      0.00
   -2   26   10     -2.01      0.00
   -2   26    9      0.34      0.00
   -2   26    8     -2.55      0.00
   -2   26    6      0.35      0.00
   -2   26    5      0.11      0.00
   -2   26    4      0.22      0.00
   -2   26    3      0.43      0.00
   -2   26    2     -0.72      0.00
   -2   26    1      0.66      0.00
    2   26    0      0.31      0.00
    2   26    1     -1.41      0.00
    2   26    2      2.76      0.00
    2   26    3     -0.43      0.00
    2   26    4     -1.90      0.00
    2   26    5     -2.73      0.00
    2   26    6     -0.32      0.00
    2   26    7     -1.19      0.00
    2   26    8      1.57      0.00
    2   26    9      0.18      0.00
    2   26   10      0.16      0.00
    2   26   11      0.09      0.00
    2   26   12     -1.76      0.00
    2   26   14     -1.05      0.00
   -2   27   12     -2.16      0.00
   -2   27   11     -1.43      0.00
   -2   27   10     -1.15      0.00
   -2   27    9     -1.84      0.00
   -2   27    8      0.84      0.00
   -2   27    7     -1.89      0.00
   -2   27    6      0.53      0.00
   -2   27    5     -0.87      0.00
   -2   27    4      0.70      0.00
   -2   27    3     -0.74      0.00
   -2   27    2      0.82      0.00
   -2   27    1     -1.02      0.00
    2   27    0     -0.41      0.00
    2   27    1      1.19      0.00
    2   27    2      0.97      0.00
    2   27    3      0.61      0.00
    2   27    4     -0.21      0.00
    2   27    5     -2.33      0.00
    2   27    6     -1.96      0.00
    2   27    7     -0.01      0.00
    2   27    8      1.05      0.00
    2   27    9     -1.64      0.00
    2   27   10      1.22      0.00
    2   27   11     -1.35      0.00
   -2   28    6     -0.90      0.00
   -2   28    5      0.29      0.00
   -2   28    3      1.22      0.00
   -2   28    2     -0.90      0.00
   -2   28    1      0.04      0.00
    2   28    0     -1.23      0.00
    2   28    1      0.31      0.00
    2   28    2      1.07      0.00
    2   28    3      2.07      0.00
    2   28    4     -1.01      0.00
   -3    0   39      1.01      0.00
   -3    0   37      0.50      0.00
   -3    0   35     -1.55      0.00
   -3    0   33     -1.13      0.00
   -3    0   31     -1.93      0.00
   -3    0   29     -4.84      0.00
   -3    0   27     -2.27      0.00
   -3    0   25     -2.68      0.00
   -3    0   23     -9.70      0.00
   -3    0   21      3.76      0.00
   -3    0   19     -6.68      0.00
   -3    0   17     -9.36      0.00
   -3    0   15     35.58      0.00
   -3    0   13    -11.86      0.00
   -3    0   11      2.20      0.00
   -3    0    9     70.79      0.00
   -3    0    7     22.71      0.00
   -3    0    5     43.93      0.00
   -3    0    3     80.32      0.00
   -3    0    1    195.76      0.00
    3    0    1    130.00      0.00
    3    0    3    -45.41      0.00
    3    0    5     -7.03      0.00
    3    0    7     -2.92      0.00
    3    0    9     -3.30      0.00
    3    0   11    -11.35      0.00
    3    0   13     10.00      0.00
    3    0   15     14.70      0.00
    3    0   17    -11.49      0.00
    3    0   19      4.73      0.00
    3    0   21      3.16      0.00
    3    0   23     -1.61      0.00
    3    0   25      1.54      0.00
    3    0   27     -1.98      0.00
    3    0   29      1.82      0.00
    3    0   31      1.92      0.00
    3    0   33      0.68      0.00
    3    0   35      5.00      0.00
   -3    1   39     -0.85      0.00
   -3    1   38      0.55      0.00
   -3    1   37     -2.29      0.00
   -3    1   36     -2.10      0.00
   -3    1   35     -0.47      0.00
   -3    1   34     -1.63      0.00
   -3    1   33     -1.06      0.00
   -3    1   32     -1.39      0.00
   -3    1   30     -2.54      0.00
   -3    1   29     -1.81      0.00
   -3    1   28     -2.26      0.00
   -3    1   27      2.61      0.00
   -3    1   26     -0.48      0.00
   -3    1   25      0.82      0.00
   -3    1   24     -6.09      0.00
   -3    1   23      0.96      0.00
   -3    1   22     -3.06      0.00
   -3    1   21      2.98      0.00
   -3    1   20      3.44      0.00
   -3    1   19     -3.19      0.00
   -3    1   18    -14.44      0.00
   -3    1   17     10.78      0.00
   -3    1   16     12.17      0.00
   -3    1   15     -5.76      0.00
   -3    1   14     20.75      0.00
   -3    1   13    -13.60      0.00
   -3    1   12    -20.05      0.00
   -3    1   11     21.68      0.00
   -3    1   10     42.88      0.00
   -3    1    9     -8.50      0.00
   -3    1    8     48.06      0.00
   -3    1    7      8.22      0.00
   -3    1    6     11.77      0.00
   -3    1    5     41.13      0.00
   -3    1    4     29.69      0.00
   -3    1    3     39.28      0.00
   -3    1    2     43.79      0.00
   -3    1    1     -4.16      0.00
    3    1    0     99.74      0.00
    3    1    1     93.14      0.00
    3    1    2    -10.73      0.00
    3    1    3     47.74      0.00
    3    1    4    -31.45      0.00
    3    1    5     45.19      0.00
    3    1    6     11.59      0.00
    3    1    7     31.18      0.00
    3    1    8      8.10      0.00
    3    1    9      6.46      0.00
    3    1   10      0.88      0.00
    3    1   11      8.33      0.00
    3    1   12      2.56      0.00
    3    1   13     -5.37      0.00
    3    1   14     20.33      0.00
    3    1   15      4.60      0.00
    3    1   16     -1.06      0.00
    3    1   17      1.71      0.00
    3    1   18     -3.00      0.00
    3    1   19     -1.39      0.00
    3    1   20      7.20      0.00
    3    1   21      1.93      0.00
    3    1   22     -1.03      0.00
    3    1   23     -0.61      0.00
    3    1   24      0.20      0.00
    3    1   25      2.33      0.00
    3    1   26      0.71      0.00
    3    1   27      1.31      0.00
    3    1   28      1.63      0.00
    3    1   29     -1.99      0.00
    3    1   30      3.99      0.00
    3    1   31      0.07      0.00
    3    1   32      0.02      0.00
    3    1   33     -0.12      0.00
    3    1   34      2.12      0.00
    3    1   35      0.21      0.00
    3    1   36      3.95      0.00
    3    1   37      0.41      0.00
   -3    2   39     -2.24      0.00
   -3    2   38     -1.83      0.00
   -3    2   37     -1.07      0.00
   -3    2   36     -1.24      0.00
   -3    2   35     -3.63      0.00
   -3    2   34      0.92      0.00
   -3    2   33     -2.07      0.00
   -3    2   32     -1.31      0.00
   -3    2   31     -1.39      0.00
   -3    2   30     -2.65      0.00
   -3    2   29      1.69      0.00
   -3    2   28      0.47      0.00
   -3    2   27      1.48      0.00
   -3    2   26      2.68      0.00
   -3    2   25     -2.85      0.00
   -3    2   24     -2.28      0.00
   -3    2   23     -4.13      0.00
   -3    2   22      4.10      0.00
   -3    2   21      1.33      0.00
   -3    2   20     -4.05      0.00
   -3    2   19     -3.63      0.00
   -3    2   18     -0.30      0.00
   -3    2   17     -6.38      0.00
   -3    2   16      8.16      0.00
   -3    2   15      9.83      0.00
   -3    2   14    -31.70      0.00
   -3    2   13     -0.61      0.00
   -3    2   12      5.09      0.00
   -3    2   11      4.47      0.00
   -3    2   10      5.06      0.00
   -3    2    9     48.09      0.00
   -3    2    8    -45.53      0.00
   -3    2    7     14.91      0.00
   -3    2    6     16.92      0.00
   -3    2    5     -1.31      0.00
   -3    2    4     15.95      0.00
   -3    2    3     -4.17      0.00
   -3    2    2      6.12      0.00
   -3    2    1    -42.85      0.00
    3    2    0     42.92      0.00
    3    2    1    -19.05      0.00
    3    2    2     21.62      0.00
    3    2    3    -34.89      0.00
    3    2    4    -15.83      0.00
    3    2    5     -1.12      0.00
    3    2    6     26.36      0.00
    3    2    7     30.88      0.00
    3    2    8     -4.11      0.00
    3    2    9     10.19      0.00
    3    2   10      4.25      0.00
    3    2   11      2.93      0.00
    3    2   12     -1.00      0.00
    3    2   13     13.16      0.00
    3    2   14     -4.58      0.00
    3    2   15      6.55      0.00
    3    2   16      5.98      0.00
    3    2   17     -1.50      0.00
    3    2   18     -4.66      0.00
    3    2   19      4.13      0.00
    3    2   20      3.10      0.00
    3    2   21      3.32      0.00
    3    2   22     -0.39      0.00
    3    2   23     -1.23      0.00
    3    2   24     -0.40      0.00
    3    2   25      2.56      0.00
    3    2   26      3.26      0.00
    3    2   27      3.71      0.00
    3    2   28     -1.17      0.00
    3    2   29      4.19      0.00
    3    2   30     -0.23      0.00
    3    2   31      0.90      0.00
    3    2   32      2.03      0.00
    3    2   33      0.23      0.00
    3    2   34     -0.06      0.00
    3    2   35      3.44      0.00
    3    2   36      1.33      0.00
    3    2   37      1.01      0.00
   -3    3   39      1.75      0.00
   -3    3   38      0.13      0.00
   -3    3   37     -1.29      0.00
   -3    3   36     -1.58      0.00
   -3    3   35      0.89      0.00
   -3    3   34     -2.00      0.00
   -3    3   33      1.16      0.00
   -3    3   32     -1.51      0.00
   -3    3   31     -0.19      0.00
   -3    3   30      0.40      0.00
   -3    3   29     -1.27      0.00
   -3    3   28      2.66      0.00
   -3    3   27     -0.82      0.00
   -3    3   26     -3.67      0.00
   -3    3   25     -3.40      0.00
   -3    3   24     -2.30      0.00
   -3    3   23     -2.76      0.00
   -3    3   22      1.89      0.00
   -3    3   21     -1.01      0.00
   -3    3   20     -4.03      0.00
   -3    3   19     -9.79      0.00
   -3    3   18     -0.18      0.00
   -3    3   17      4.83      0.00
   -3    3   16     -5.50      0.00
   -3    3   15    -13.65      0.00
   -3    3   14      2.39      0.00
   -3    3   13    -16.93      0.00
   -3    3   12      3.51      0.00
   -3    3   11     27.59      0.00
   -3    3   10     13.23      0.00
   -3    3    9    -36.37      0.00
   -3    3    8     38.45      0.00
   -3    3    7    -36.52      0.00
   -3    3    6      4.96      0.00
   -3    3    5     21.06      0.00
   -3    3    4     28.89      0.00
   -3    3    3    -35.43      0.00
   -3    3    2     -3.99      0.00
   -3    3    1    -34.15      0.00
    3    3    0    -23.23      0.00
    3    3    1    -26.27      0.00
    3    3    2     28.56      0.00
    3    3    3    -69.58      0.00
    3    3    4     -7.13      0.00
    3    3    5    -12.49      0.00
    3    3    6     17.99      0.00
    3    3    7      5.60      0.00
    3    3    8     12.79      0.00
    3    3    9     -6.68      0.00
    3    3   10    -13.58      0.00
    3    3   11      2.82      0.00
    3    3   12      4.18      0.00
    3    3   13     -5.62      0.00
    3    3   14      0.75      0.00
    3    3   15     -0.91      0.00
    3    3   16     -1.60      0.00
    3    3   17     -6.93      0.00
    3    3   18      0.79      0.00
    3    3   19     -3.33      0.00
    3    3   20      2.31      0.00
    3    3   21      1.47      0.00
    3    3   22      2.70      0.00
    3    3   23     -4.76      0.00
    3    3   24     -0.32      0.00
    3    3   25     -0.31      0.00
    3    3   26      3.26      0.00
    3    3   27      1.31      0.00
    3    3   28      4.72      0.00
    3    3   29      0.11      0.00
    3    3   30      0.79      0.00
    3    3   31      2.96      0.00
    3    3   32     -0.42      0.00
    3    3   33      0.87      0.00
    3    3   34      1.06      0.00
    3    3   35     -0.12      0.00
    3    3   36      1.80      0.00
    3    3   37      1.99      0.00
   -3    4   39      0.80      0.00
   -3    4   38      1.57      0.00
   -3    4   37     -0.42      0.00
   -3    4   36     -1.76      0.00
   -3    4   35     -2.33      0.00
   -3    4   34      1.68      0.00
   -3    4   33     -2.08      0.00
   -3    4   32     -0.37      0.00
   -3    4   31     -1.13      0.00
   -3    4   30     -0.37      0.00
   -3    4   29     -0.06      0.00
   -3    4   28     -3.08      0.00
   -3    4   27     -3.66      0.00
   -3    4   26     -1.41      0.00
   -3    4   25     -4.17      0.00
   -3    4   24     -1.40      0.00
   -3    4   23      6.29      0.00
   -3    4   22     -1.05      0.00
   -3    4   21      0.75      0.00
   -3    4   20     -5.81      0.00
   -3    4   19      3.65      0.00
   -3    4   18     -2.73      0.00
   -3    4   17     11.34      0.00
   -3    4   16     -4.83      0.00
   -3    4   15     -1.56      0.00
   -3    4   14    -14.53      0.00
   -3    4   13     14.36      0.00
   -3    4   12     17.32      0.00
   -3    4   11     -0.80      0.00
   -3    4   10     12.88      0.00
   -3    4    9      5.69      0.00
   -3    4    8    -43.40      0.00
   -3    4    7     12.37      0.00
   -3    4    6     19.19      0.00
   -3    4    5     -4.55      0.00
   -3    4    4     24.63      0.00
   -3    4    3     33.91      0.00
   -3    4    2    -67.86      0.00
   -3    4    1     15.21      0.00
    3    4    0     -3.20      0.00
    3    4    1     48.79      0.00
    3    4    2    -52.95      0.00
    3    4    3     13.50      0.00
    3    4    4     -6.76      0.00
    3    4    5    -18.12      0.00
    3    4    6     26.76      0.00
    3    4    7     19.24      0.00
    3    4    8     14.29      0.00
    3    4    9     -9.87      0.00
    3    4   10      1.66      0.00
    3    4   11     -5.66      0.00
    3    4   12     -0.99      0.00
    3    4   13      4.15      0.00
    3    4   14     -2.73      0.00
    3    4   15     -0.78      0.00
    3    4   16     -9.68      0.00
    3    4   17      3.94      0.00
    3    4   18     -7.68      0.00
    3    4   19     -1.87      0.00
    3    4   20     -0.68      0.00
    3    4   21      4.46      0.00
    3    4   22     -1.74      0.00
    3    4   23      1.51      0.00
    3    4   24     -2.81      0.00
    3    4   25     -2.27      0.00
    3    4   26      1.18      0.00
    3    4   27      1.24      0.00
    3    4   28      0.82      0.00
    3    4   29     -0.09      0.00
    3    4   30      1.40      0.00
    3    4   31     -1.46      0.00
    3    4   32      1.85      0.00
    3    4   33      0.70      0.00
    3    4   34     -1.00      0.00
    3    4   35      1.15      0.00
    3    4   36      1.54      0.00
    3    4   37      0.30      0.00
   -3    5   38      0.57      0.00
   -3    5   37     -1.22      0.00
   -3    5   36     -0.82      0.00
   -3    5   35      0.41      0.00
   -3    5   34     -2.08      0.00
   -3    5   33      1.34      0.00
   -3    5   32     -1.48      0.00
   -3    5   31     -0.26      0.00
   -3    5   30      0.01      0.00
   -3    5   29     -1.94      0.00
   -3    5   28     -2.23      0.00
   -3    5   27     -1.23      0.00
   -3    5   26     -3.50      0.00
   -3    5   25      3.80      0.00
   -3    5   24      5.43      0.00
   -3    5   23      1.27      0.00
   -3    5   22      6.79      0.00
   -3    5   21     -4.05      0.00
   -3    5   20     -2.35      0.00
   -3    5   19      1.09      0.00
   -3    5   18     13.01      0.00
   -3    5   17     -6.64      0.00
   -3    5   16      7.30      0.00
   -3    5   15    -17.71      0.00
   -3    5   14     10.22      0.00
   -3    5   13     -5.74      0.00
   -3    5   12     11.35      0.00
   -3    5   11     10.51      0.00
   -3    5   10    -12.46      0.00
   -3    5    9    -19.72      0.00
   -3    5    8      4.36      0.00
   -3    5    7    -22.68      0.00
   -3    5    6     -6.92      0.00
   -3    5    5     55.47      0.00
   -3    5    4    -20.93      0.00
   -3    5    3     -4.99      0.00
   -3    5    2     -3.36      0.00
   -3    5    1    -33.91      0.00
    3    5    0     19.36      0.00
    3    5    1    -37.64      0.00
    3    5    2     10.09      0.00
    3    5    3      0.56      0.00
    3    5    4    -28.78      0.00
    3    5    5     17.72      0.00
    3    5    6      8.03      0.00
    3    5    7     15.37      0.00
    3    5    8     16.04      0.00
    3    5    9      2.59      0.00
    3    5   10     -1.88      0.00
    3    5   11     -8.82      0.00
    3    5   12      6.76      0.00
    3    5   13      1.28      0.00
    3    5   14      3.73      0.00
    3    5   15     -6.24      0.00
    3    5   16      4.64      0.00
    3    5   17     -6.96      0.00
    3    5   18     -0.01      0.00
    3    5   19     -0.13      0.00
    3    5   20     -1.61      0.00
    3    5   21      0.07      0.00
    3    5   22      4.47      0.00
    3    5   23      2.49      0.00
    3    5   24     -1.04      0.00
    3    5   25      1.36      0.00
    3    5   26     -1.64      0.00
    3    5   27      1.18      0.00
    3    5   28      0.29      0.00
    3    5   29      0.01      0.00
    3    5   30     -1.32      0.00
    3    5   31      0.97      0.00
    3    5   32      0.68      0.00
    3    5   33      0.82      0.00
    3    5   34      1.30      0.00
    3    5   35      0.99      0.00
    3    5   36      0.81      0.00
   -3    6   38      1.30      0.00
   -3    6   37     -0.40      0.00
   -3    6   36     -0.13      0.00
   -3    6   35     -0.90      0.00
   -3    6   34      1.77      0.00
   -3    6   33     -3.50      0.00
   -3    6   32      1.68      0.00
   -3    6   31      0.64      0.00
   -3    6   30     -1.66      0.00
   -3    6   29      0.11      0.00
   -3    6   28     -2.21      0.00
   -3    6   27     -1.78      0.00
   -3    6   26      3.70      0.00
   -3    6   25      1.36      0.00
   -3    6   24      2.91      0.00
   -3    6   23      4.27      0.00
   -3    6   22     -8.02      0.00
   -3    6   21     -2.89      0.00
   -3    6   20     -3.71      0.00
   -3    6   19     -0.65      0.00
   -3    6   18      2.03      0.00
   -3    6   17      4.98      0.00
   -3    6   16    -19.35      0.00
   -3    6   15      3.25      0.00
   -3    6   14    -14.60      0.00
   -3    6   13     12.13      0.00
   -3    6   12     -3.13      0.00
   -3    6   11      1.09      0.00
   -3    6   10     -5.03      0.00
   -3    6    9     -3.60      0.00
   -3    6    8    -29.32      0.00
   -3    6    7     13.67      0.00
   -3    6    6      6.26      0.00
   -3    6    5     -5.65      0.00
   -3    6    4     38.48      0.00
   -3    6    3    -21.36      0.00
   -3    6    2    -17.61      0.00
   -3    6    1     10.19      0.00
    3    6    0    -15.38      0.00
    3    6    1      8.29      0.00
    3    6    2    -18.69      0.00
    3    6    3    -20.72      0.00
    3    6    4    -10.06      0.00
    3    6    5      1.72      0.00
    3    6    6    -19.36      0.00
    3    6    7     22.61      0.00
    3    6    8     -3.58      0.00
    3    6    9      7.81      0.00
    3    6   10    -14.40      0.00
    3    6   11     -2.00      0.00
    3    6   12     -5.83      0.00
    3    6   13     -1.69      0.00
    3    6   14     -0.09      0.00
    3    6   15      0.35      0.00
    3    6   16     -6.45      0.00
    3    6   17     -1.36      0.00
    3    6   18      0.91      0.00
    3    6   19     -3.51      0.00
    3    6   20     -0.89      0.00
    3    6   21     -0.44      0.00
    3    6   22      0.44      0.00
    3    6   23      2.39      0.00
    3    6   24      3.09      0.00
    3    6   25      0.68      0.00
    3    6   26      1.87      0.00
    3    6   27      1.67      0.00
    3    6   28     -0.06      0.00
    3    6   29     -0.39      0.00
    3    6   30     -1.96      0.00
    3    6   31     -0.96      0.00
    3    6   32      0.56      0.00
    3    6   33      1.28      0.00
    3    6   34      1.39      0.00
    3    6   35      1.14      0.00
    3    6   36      1.52      0.00
   -3    7   38     -0.76      0.00
   -3    7   37      0.44      0.00
   -3    7   36      0.68      0.00
   -3    7   35     -1.17      0.00
   -3    7   34     -2.26      0.00
   -3    7   33      0.90      0.00
   -3    7   32     -1.76      0.00
   -3    7   31      0.86      0.00
   -3    7   30     -0.19      0.00
   -3    7   29     -3.49      0.00
   -3    7   28     -1.75      0.00
   -3    7   27     -0.49      0.00
   -3    7   26     -1.16      0.00
   -3    7   25      0.14      0.00
   -3    7   24     -0.77      0.00
   -3    7   23     -7.08      0.00
   -3    7   22     -0.63      0.00
   -3    7   21     -8.74      0.00
   -3    7   20      1.83      0.00
   -3    7   19      5.33      0.00
   -3    7   18      1.47      0.00
   -3    7   17     -3.48      0.00
   -3    7   16     -1.04      0.00
   -3    7   15    -10.83      0.00
   -3    7   14      9.34      0.00
   -3    7   13      1.78      0.00
   -3    7   12      8.83      0.00
   -3    7   11      5.23      0.00
   -3    7   10      1.57      0.00
   -3    7    9     -5.90      0.00
   -3    7    8      6.03      0.00
   -3    7    7    -10.15      0.00
   -3    7    6     21.08      0.00
   -3    7    5     18.96      0.00
   -3    7    4     -4.61      0.00
   -3    7    3      8.85      0.00
   -3    7    2      0.38      0.00
   -3    7    1      1.57      0.00
    3    7    0     23.24      0.00
    3    7    1    -11.61      0.00
    3    7    2      4.70      0.00
    3    7    3    -11.98      0.00
    3    7    4     14.54      0.00
    3    7    5    -29.14      0.00
    3    7    6     17.70      0.00
    3    7    7     -9.38      0.00
    3    7    8      6.39      0.00
    3    7    9     -1.68      0.00
    3    7   10     -2.96      0.00
    3    7   11     -9.01      0.00
    3    7   12     -9.83      0.00
    3    7   13      0.87      0.00
    3    7   14     -4.18      0.00
    3    7   15     -1.83      0.00
    3    7   16     -4.59      0.00
    3    7   17     -3.17      0.00
    3    7   18     -2.66      0.00
    3    7   19     -1.61      0.00
    3    7   20     -1.73      0.00
    3    7   21     -5.26      0.00
    3    7   22     -2.08      0.00
    3    7   23     -1.88      0.00
    3    7   24     -0.16      0.00
    3    7   25     -0.54      0.00
    3    7   26      1.65      0.00
    3    7   27      0.24      0.00
    3    7   28      1.36      0.00
    3    7   29     -2.18      0.00
    3    7   30     -2.39      0.00
    3    7   31     -2.32      0.00
    3    7   32     -0.66      0.00
    3    7   33      0.69      0.00
    3    7   34      0.68      0.00
    3    7   35     -0.18      0.00
    3    7   36      1.47      0.00
   -3    8   37     -0.67      0.00
   -3    8   36     -0.72      0.00
   -3    8   35     -1.18      0.00
   -3    8   34     -1.18      0.00
   -3    8   33     -0.43      0.00
   -3    8   32      1.23      0.00
   -3    8   31     -0.20      0.00
   -3    8   30     -2.59      0.00
   -3    8   29     -1.48      0.00
   -3    8   28     -1.73      0.00
   -3    8   27     -1.97      0.00
   -3    8   26      0.24      0.00
   -3    8   25     -0.63      0.00
   -3    8   24     -2.62      0.00
   -3    8   23      1.13      0.00
   -3    8   22     -3.20      0.00
   -3    8   21      8.75      0.00
   -3    8   20      1.90      0.00
   -3    8   19      9.59      0.00
   -3    8   18      1.76      0.00
   -3    8   17      1.11      0.00
   -3    8   16     -4.76      0.00
   -3    8   15      6.29      0.00
   -3    8   14      1.74      0.00
   -3    8   13      8.43      0.00
   -3    8   12      7.12      0.00
   -3    8   11      1.14      0.00
   -3    8   10      3.12      0.00
   -3    8    9     -3.81      0.00
   -3    8    8      0.48      0.00
   -3    8    7      4.22      0.00
   -3    8    6      9.52      0.00
   -3    8    5      2.07      0.00
   -3    8    4      9.90      0.00
   -3    8    3    -10.21      0.00
   -3    8    2      8.79      0.00
   -3    8    1      7.66      0.00
    3    8    0     -8.10      0.00
    3    8    1      7.84      0.00
    3    8    2     -2.40      0.00
    3    8    3     14.66      0.00
    3    8    4    -15.27      0.00
    3    8    5     18.91      0.00
    3    8    6     -3.81      0.00
    3    8    7      2.37      0.00
    3    8    8      9.00      0.00
    3    8    9      1.70      0.00
    3    8   10     -2.80      0.00
    3    8   11     -4.38      0.00
    3    8   12     -4.56      0.00
    3    8   13     -4.25      0.00
    3    8   14      2.60      0.00
    3    8   15     -1.46      0.00
    3    8   16     -1.01      0.00
    3    8   17     -0.44      0.00
    3    8   18     -3.37      0.00
    3    8   19      3.26      0.00
    3    8   20     -0.61      0.00
    3    8   21     -0.81      0.00
    3    8   22     -2.66      0.00
    3    8   23     -3.39      0.00
    3    8   24     -3.51      0.00
    3    8   25     -1.02      0.00
    3    8   26     -1.15      0.00
    3    8   27      0.66      0.00
    3    8   28     -0.02      0.00
    3    8   29     -1.99      0.00
    3    8   30     -3.00      0.00
    3    8   31     -2.86      0.00
    3    8   32     -1.67      0.00
    3    8   33      0.67      0.00
    3    8   34      0.37      0.00
    3    8   35      0.29      0.00
    3    8   36     -1.39      0.00
   -3    9   37      1.89      0.00
   -3    9   36     -0.67      0.00
   -3    9   35     -0.34      0.00
   -3    9   34      0.36      0.00
   -3    9   33      0.50      0.00
   -3    9   32      1.41      0.00
   -3    9   31      0.07      0.00
   -3    9   30     -0.38      0.00
   -3    9   29     -1.18      0.00
   -3    9   28     -0.60      0.00
   -3    9   27      1.78      0.00
   -3    9   26     -0.51      0.00
   -3    9   25     -0.42      0.00
   -3    9   24      1.87      0.00
   -3    9   23      0.71      0.00
   -3    9   22      6.48      0.00
   -3    9   21      3.37      0.00
   -3    9   20      8.16      0.00
   -3    9   19     -2.06      0.00
   -3    9   18      2.25      0.00
   -3    9   17     -7.18      0.00
   -3    9   16      0.19      0.00
   -3    9   15     -2.96      0.00
   -3    9   14      5.12      0.00
   -3    9   13     -1.17      0.00
   -3    9   12     -0.17      0.00
   -3    9   11     -0.44      0.00
   -3    9   10     -1.76      0.00
   -3    9    9     -2.44      0.00
   -3    9    8      0.54      0.00
   -3    9    7      6.27      0.00
   -3    9    6     -3.13      0.00
   -3    9    5      5.82      0.00
   -3    9    4    -12.35      0.00
   -3    9    3     10.25      0.00
   -3    9    2     -6.42      0.00
   -3    9    1     18.75      0.00
    3    9    0     -5.40      0.00
    3    9    1     -9.31      0.00
    3    9    2      0.88      0.00
    3    9    3    -16.42      0.00
    3    9    4      7.47      0.00
    3    9    5    -11.52      0.00
    3    9    6      1.88      0.00
    3    9    7      3.27      0.00
    3    9    8      5.01      0.00
    3    9    9     -1.23      0.00
    3    9   10      5.43      0.00
    3    9   11    -10.38      0.00
    3    9   12     -3.42      0.00
    3    9   13     -2.67      0.00
    3    9   14     -1.92      0.00
    3    9   15      3.65      0.00
    3    9   16      0.68      0.00
    3    9   17     -5.54      0.00
    3    9   18      2.64      0.00
    3    9   19      0.12      0.00
    3    9   20      2.43      0.00
    3    9   21      4.31      0.00
    3    9   22      0.85      0.00
    3    9   23      0.16      0.00
    3    9   24     -0.04      0.00
    3    9   25     -1.89      0.00
    3    9   26      0.01      0.00
    3    9   27      0.59      0.00
    3    9   28      0.61      0.00
    3    9   29     -0.49      0.00
    3    9   30     -1.69      0.00
    3    9   31     -3.16      0.00
    3    9   33      0.18      0.00
    3    9   34      1.49      0.00
    3    9   35      0.69      0.00
   -3   10   37     -0.72      0.00
   -3   10   36      0.75      0.00
   -3   10   35     -0.03      0.00
   -3   10   34      0.57      0.00
   -3   10   33      3.08      0.00
   -3   10   32     -0.11      0.00
   -3   10   31      1.97      0.00
   -3   10   30     -1.55      0.00
   -3   10   29      1.19      0.00
   -3   10   28      0.12      0.00
   -3   10   27     -0.02      0.00
   -3   10   26      0.39      0.00
   -3   10   25     -0.17      0.00
   -3   10   24     -1.11      0.00
   -3   10   23      2.30      0.00
   -3   10   22      0.63      0.00
   -3   10   21      1.22      0.00
   -3   10   20     -2.84      0.00
   -3   10   19     -3.17      0.00
   -3   10   18     -8.84      0.00
   -3   10   17     -0.39      0.00
   -3   10   16     -3.66      0.00
   -3   10   15      0.46      0.00
   -3   10   14      0.18      0.00
   -3   10   13     -0.07      0.00
   -3   10   12     -1.37      0.00
   -3   10   11     -3.18      0.00
   -3   10   10      2.10      0.00
   -3   10    9      6.02      0.00
   -3   10    8      2.43      0.00
   -3   10    7      6.53      0.00
   -3   10    6      0.60      0.00
   -3   10    5     -4.47      0.00
   -3   10    4      2.37      0.00
   -3   10    3      3.53      0.00
   -3   10    2     14.74      0.00
   -3   10    1      1.23      0.00
    3   10    0    -14.76      0.00
    3   10    1      0.81      0.00
    3   10    2    -14.00      0.00
    3   10    3      2.59      0.00
    3   10    4    -21.77      0.00
    3   10    5     -4.44      0.00
    3   10    6    -14.39      0.00
    3   10    7      3.41      0.00
    3   10    8     -6.02      0.00
    3   10    9      7.60      0.00
    3   10   10    -10.07      0.00
    3   10   11     -1.03      0.00
    3   10   12    -11.13      0.00
    3   10   13     -6.01      0.00
    3   10   14      0.00      0.00
    3   10   15     -0.78      0.00
    3   10   16     -3.25      0.00
    3   10   17     -0.08      0.00
    3   10   18     -7.39      0.00
    3   10   19     -3.33      0.00
    3   10   20      1.03      0.00
    3   10   21      0.79      0.00
    3   10   22      1.03      0.00
    3   10   23      2.63      0.00
    3   10   24     -0.12      0.00
    3   10   25      1.09      0.00
    3   10   26     -0.07      0.00
    3   10   27      1.20      0.00
    3   10   28      0.46      0.00
    3   10   29      1.33      0.00
    3   10   30     -0.68      0.00
    3   10   31      1.93      0.00
    3   10   32     -2.49      0.00
    3   10   33      2.75      0.00
    3   10   34      0.89      0.00
    3   10   35      0.22      0.00
   -3   11   36      0.51      0.00
   -3   11   35      0.07      0.00
   -3   11   34      1.53      0.00
   -3   11   33     -1.27      0.00
   -3   11   32      2.57      0.00
   -3   11   31     -2.45      0.00
   -3   11   30      1.41      0.00
   -3   11   29     -1.87      0.00
   -3   11   28      1.41      0.00
   -3   11   27     -2.25      0.00
   -3   11   26     -1.15      0.00
   -3   11   25     -3.70      0.00
   -3   11   24     -0.47      0.00
   -3   11   23     -3.28      0.00
   -3   11   22      1.97      0.00
   -3   11   21     -2.62      0.00
   -3   11   20     -2.29      0.00
   -3   11   19     -3.39      0.00
   -3   11   18      1.35      0.00
   -3   11   17     -1.63      0.00
   -3   11   16      4.96      0.00
   -3   11   15      3.55      0.00
   -3   11   14      2.39      0.00
   -3   11   13      1.38      0.00
   -3   11   12      0.50      0.00
   -3   11   11      4.28      0.00
   -3   11   10      1.70      0.00
   -3   11    9     10.32      0.00
   -3   11    8      7.23      0.00
   -3   11    7     -0.14      0.00
   -3   11    6      0.20      0.00
   -3   11    5      1.27      0.00
   -3   11    4      6.05      0.00
   -3   11    3      9.47      0.00
   -3   11    2     14.29      0.00
   -3   11    1      8.61      0.00
    3   11    0      9.09      0.00
    3   11    1     -2.50      0.00
    3   11    2     12.28      0.00
    3   11    3     -5.43      0.00
    3   11    4      0.15      0.00
    3   11    5    -20.02      0.00
    3   11    6     -1.11      0.00
    3   11    7    -14.32      0.00
    3   11    8      5.67      0.00
    3   11    9     -4.62      0.00
    3   11   10      2.56      0.00
    3   11   11    -10.19      0.00
    3   11   12     -3.75      0.00
    3   11   13     -5.93      0.00
    3   11   14     -2.44      0.00
    3   11   15      0.22      0.00
    3   11   16      2.11      0.00
    3   11   17     -6.29      0.00
    3   11   18     -4.53      0.00
    3   11   19     -4.67      0.00
    3   11   20     -4.19      0.00
    3   11   21     -4.01      0.00
    3   11   22     -0.42      0.00
    3   11   23     -1.79      0.00
    3   11   24     -1.15      0.00
    3   11   25     -1.08      0.00
    3   11   26     -0.98      0.00
    3   11   27     -2.22      0.00
    3   11   28      0.32      0.00
    3   11   29     -0.97      0.00
    3   11   30      1.47      0.00
    3   11   31     -2.06      0.00
    3   11   32      3.30      0.00
    3   11   33      0.17      0.00
    3   11   34      0.06      0.00
   -3   12   36      0.07      0.00
   -3   12   35     -0.43      0.00
   -3   12   34     -0.75      0.00
   -3   12   33      0.65      0.00
   -3   12   32     -1.81      0.00
   -3   12   31     -0.08      0.00
   -3   12   30     -2.10      0.00
   -3   12   29      1.07      0.00
   -3   12   28     -1.78      0.00
   -3   12   27      0.53      0.00
   -3   12   26     -3.26      0.00
   -3   12   25     -0.69      0.00
   -3   12   24     -1.16      0.00
   -3   12   23      1.92      0.00
   -3   12   22     -2.00      0.00
   -3   12   21      3.79      0.00
   -3   12   20     -2.25      0.00
   -3   12   19      3.39      0.00
   -3   12   18      0.93      0.00
   -3   12   17      6.89      0.00
   -3   12   16      1.93      0.00
   -3   12   15      3.70      0.00
   -3   12   14      1.89      0.00
   -3   12   13      1.99      0.00
   -3   12   12     -4.12      0.00
   -3   12   11      2.67      0.00
   -3   12   10      6.70      0.00
   -3   12    9      2.98      0.00
   -3   12    8      5.33      0.00
   -3   12    7      2.11      0.00
   -3   12    6      0.34      0.00
   -3   12    5      3.25      0.00
   -3   12    4     11.45      0.00
   -3   12    3      7.15      0.00
   -3   12    2      8.15      0.00
   -3   12    1      5.65      0.00
    3   12    0     -3.31      0.00
    3   12    1     10.17      0.00
    3   12    2      6.79      0.00
    3   12    3     11.08      0.00
    3   12    4     -2.24      0.00
    3   12    5      4.21      0.00
    3   12    6    -15.29      0.00
    3   12    7      2.27      0.00
    3   12    8     -3.53      0.00
    3   12    9      2.08      0.00
    3   12   10     -5.41      0.00
    3   12   11     -0.81      0.00
    3   12   12     -9.69      0.00
    3   12   13     -2.32      0.00
    3   12   14     -1.73      0.00
    3   12   15      2.53      0.00
    3   12   16      0.23      0.00
    3   12   17      0.81      0.00
    3   12   18     -1.37      0.00
    3   12   19     -3.11      0.00
    3   12   20     -3.86      0.00
    3   12   21      0.62      0.00
    3   12   22     -3.04      0.00
    3   12   23     -2.47      0.00
    3   12   24     -0.96      0.00
    3   12   25     -2.03      0.00
    3   12   26     -2.45      0.00
    3   12   27     -1.56      0.00
    3   12   28     -1.82      0.00
    3   12   29     -0.73      0.00
    3   12   30     -0.57      0.00
    3   12   31      0.47      0.00
    3   12   32     -0.96      0.00
    3   12   33     -1.02      0.00
    3   12   34      0.54      0.00
   -3   13   35     -1.06      0.00
   -3   13   34      0.08      0.00
   -3   13   33     -2.70      0.00
   -3   13   32     -1.23      0.00
   -3   13   31     -1.98      0.00
   -3   13   30      0.69      0.00
   -3   13   29      0.40      0.00
   -3   13   28      1.42      0.00
   -3   13   27     -1.41      0.00
   -3   13   26      0.61      0.00
   -3   13   25     -1.08      0.00
   -3   13   24     -0.55      0.00
   -3   13   23      1.48      0.00
   -3   13   22      1.49      0.00
   -3   13   21     -0.38      0.00
   -3   13   20      3.94      0.00
   -3   13   19     -0.74      0.00
   -3   13   18      2.58      0.00
   -3   13   17     -1.03      0.00
   -3   13   16     -0.92      0.00
   -3   13   15     -0.16      0.00
   -3   13   14     -2.01      0.00
   -3   13   13     -3.30      0.00
   -3   13   12      2.63      0.00
   -3   13   11     -3.07      0.00
   -3   13   10      6.69      0.00
   -3   13    9      4.47      0.00
   -3   13    8      3.21      0.00
   -3   13    7     -0.34      0.00
   -3   13    6      7.35      0.00
   -3   13    5      6.24      0.00
   -3   13    4      4.58      0.00
   -3   13    3      6.69      0.00
   -3   13    2     -0.63      0.00
   -3   13    1      4.21      0.00
    3   13    0      2.44      0.00
    3   13    1      0.41      0.00
    3   13    2      5.45      0.00
    3   13    3      6.24      0.00
    3   13    4     10.00      0.00
    3   13    5     -6.81      0.00
    3   13    6      5.54      0.00
    3   13    7     -5.75      0.00
    3   13    8      2.03      0.00
    3   13    9      0.16      0.00
    3   13   10      2.54      0.00
    3   13   11     -8.38      0.00
    3   13   12     -1.61      0.00
    3   13   13     -7.12      0.00
    3   13   14     -1.31      0.00
    3   13   15     -2.00      0.00
    3   13   16     -0.56      0.00
    3   13   17      0.54      0.00
    3   13   18     -1.22      0.00
    3   13   19     -1.63      0.00
    3   13   20      3.17      0.00
    3   13   21     -1.64      0.00
    3   13   22     -0.07      0.00
    3   13   23      1.39      0.00
    3   13   24     -2.05      0.00
    3   13   25     -1.31      0.00
    3   13   26     -0.74      0.00
    3   13   27     -2.23      0.00
    3   13   28      0.45      0.00
    3   13   29     -0.06      0.00
    3   13   30     -0.39      0.00
    3   13   31      0.06      0.00
    3   13   32     -0.45      0.00
    3   13   33     -0.60      0.00
   -3   14   34     -1.34      0.00
   -3   14   33     -0.50      0.00
   -3   14   32     -2.13      0.00
   -3   14   31     -0.36      0.00
   -3   14   30      0.24      0.00
   -3   14   29      2.94      0.00
   -3   14   28     -1.40      0.00
   -3   14   27      1.88      0.00
   -3   14   26     -2.75      0.00
   -3   14   25      1.08      0.00
   -3   14   24     -0.85      0.00
   -3   14   23     -1.40      0.00
   -3   14   22      0.74      0.00
   -3   14   21      0.07      0.00
   -3   14   20     -2.67      0.00
   -3   14   19      1.17      0.00
   -3   14   18     -4.21      0.00
   -3   14   17     -3.54      0.00
   -3   14   16      0.30      0.00
   -3   14   15     -2.69      0.00
   -3   14   14      3.32      0.00
   -3   14   13     -0.39      0.00
   -3   14   12      0.76      0.00
   -3   14   11      5.23      0.00
   -3   14   10      3.16      0.00
   -3   14    9      3.46      0.00
   -3   14    8      0.85      0.00
   -3   14    7      6.12      0.00
   -3   14    6      0.00      0.00
   -3   14    5      8.40      0.00
   -3   14    4     -2.25      0.00
   -3   14    3     -2.18      0.00
   -3   14    2     -3.43      0.00
   -3   14    1      1.84      0.00
    3   14    0     -2.89      0.00
    3   14    1      1.99      0.00
    3   14    2      0.36      0.00
    3   14    3      4.49      0.00
    3   14    4     -0.97      0.00
    3   14    5     10.49      0.00
    3   14    6     -3.26      0.00
    3   14    7      3.75      0.00
    3   14    8      1.55      0.00
    3   14    9      4.80      0.00
    3   14   10     -1.94      0.00
    3   14   11      2.95      0.00
    3   14   12     -6.06      0.00
    3   14   13     -0.15      0.00
    3   14   14     -4.30      0.00
    3   14   15     -1.39      0.00
    3   14   16     -1.97      0.00
    3   14   17     -4.15      0.00
    3   14   18     -2.41      0.00
    3   14   19      0.59      0.00
    3   14   20     -3.06      0.00
    3   14   21      0.81      0.00
    3   14   22      1.04      0.00
    3   14   23     -1.62      0.00
    3   14   24     -1.81      0.00
    3   14   25      0.79      0.00
    3   14   26     -2.31      0.00
    3   14   27      0.97      0.00
    3   14   28     -0.26      0.00
    3   14   29      1.31      0.00
    3   14   30      2.09      0.00
    3   14   31     -0.60      0.00
    3   14   32     -1.24      0.00
   -3   15   33     -3.17      0.00
   -3   15   32     -1.42      0.00
   -3   15   31      0.33      0.00
   -3   15   30      0.46      0.00
   -3   15   29      0.38      0.00
   -3   15   28      1.10      0.00
   -3   15   27     -2.67      0.00
   -3   15   26      1.95      0.00
   -3   15   25     -3.09      0.00
   -3   15   24      1.39      0.00
   -3   15   23     -2.10      0.00
   -3   15   22     -0.80      0.00
   -3   15   21      0.17      0.00
   -3   15   20      1.52      0.00
   -3   15   19     -4.53      0.00
   -3   15   18      1.71      0.00
   -3   15   17     -1.25      0.00
   -3   15   16      0.58      0.00
   -3   15   15      4.16      0.00
   -3   15   14      2.22      0.00
   -3   15   13      1.54      0.00
   -3   15   12      2.95      0.00
   -3   15   11      2.43      0.00
   -3   15   10     -0.38      0.00
   -3   15    9      0.37      0.00
   -3   15    8     -3.64      0.00
   -3   15    7     -0.02      0.00
   -3   15    6      3.20      0.00
   -3   15    5     -2.28      0.00
   -3   15    4     -2.34      0.00
   -3   15    3     -8.60      0.00
   -3   15    2      0.64      0.00
   -3   15    1     -2.38      0.00
    3   15    0      8.11      0.00
    3   15    1      0.37      0.00
    3   15    2     -1.59      0.00
    3   15    3     -2.34      0.00
    3   15    4      3.58      0.00
    3   15    5     -2.56      0.00
    3   15    6      3.99      0.00
    3   15    7      0.37      0.00
    3   15    8      1.52      0.00
    3   15    9      0.70      0.00
    3   15   10      4.90      0.00
    3   15   11     -0.90      0.00
    3   15   12      3.27      0.00
    3   15   13     -2.77      0.00
    3   15   14      4.52      0.00
    3   15   15     -0.63      0.00
    3   15   16     -1.67      0.00
    3   15   17     -1.92      0.00
    3   15   18     -0.98      0.00
    3   15   19     -2.56      0.00
    3   15   20      1.14      0.00
    3   15   21      0.03      0.00
    3   15   22     -1.07      0.00
    3   15   23     -1.56      0.00
    3   15   24     -1.43      0.00
    3   15   25     -3.58      0.00
    3   15   26     -0.55      0.00
    3   15   27     -1.47      0.00
    3   15   28      1.18      0.00
    3   15   29      1.43      0.00
    3   15   30     -0.96      0.00
    3   15   31      0.17      0.00
   -3   16   32     -2.24      0.00
   -3   16   31     -0.35      0.00
   -3   16   30      1.07      0.00
   -3   16   29     -0.25      0.00
   -3   16   28     -1.33      0.00
   -3   16   27      1.30      0.00
   -3   16   26     -0.67      0.00
   -3   16   25      1.84      0.00
   -3   16   24     -2.47      0.00
   -3   16   23      1.90      0.00
   -3   16   22     -0.78      0.00
   -3   16   21      0.51      0.00
   -3   16   20     -0.04      0.00
   -3   16   19      3.13      0.00
   -3   16   18     -3.66      0.00
   -3   16   17      2.55      0.00
   -3   16   16      1.82      0.00
   -3   16   15      1.14      0.00
   -3   16   14     -1.64      0.00
   -3   16   13      3.04      0.00
   -3   16   12     -3.34      0.00
   -3   16   11      0.07      0.00
   -3   16   10     -4.27      0.00
   -3   16    9     -7.88      0.00
   -3   16    8     -3.64      0.00
   -3   16    7     -1.84      0.00
   -3   16    6      0.89      0.00
   -3   16    5     -1.95      0.00
   -3   16    4     -4.56      0.00
   -3   16    3     -4.37      0.00
   -3   16    2     -2.30      0.00
   -3   16    1      8.52      0.00
    3   16    0      1.73      0.00
    3   16    1      3.42      0.00
    3   16    2      2.15      0.00
    3   16    3     -4.72      0.00
    3   16    4     -2.64      0.00
    3   16    5      1.26      0.00
    3   16    6      1.22      0.00
    3   16    7     -0.97      0.00
    3   16    8     -0.92      0.00
    3   16    9      0.60      0.00
    3   16   10     -1.67      0.00
    3   16   11      2.23      0.00
    3   16   12     -3.32      0.00
    3   16   13      4.97      0.00
    3   16   14     -0.92      0.00
    3   16   15      4.37      0.00
    3   16   16      2.10      0.00
    3   16   17      0.07      0.00
    3   16   18     -0.18      0.00
    3   16   19      0.74      0.00
    3   16   20      0.78      0.00
    3   16   21      1.27      0.00
    3   16   22      0.56      0.00
    3   16   23     -0.39      0.00
    3   16   24     -2.77      0.00
    3   16   25     -0.80      0.00
    3   16   26     -1.08      0.00
    3   16   27      0.34      0.00
    3   16   28      1.38      0.00
    3   16   29     -0.89      0.00
    3   16   30      2.28      0.00
    3   16   31     -1.89      0.00
   -3   17   31     -1.12      0.00
   -3   17   30      1.26      0.00
   -3   17   29     -0.38      0.00
   -3   17   28      0.84      0.00
   -3   17   27     -1.86      0.00
   -3   17   26      1.39      0.00
   -3   17   25     -0.03      0.00
   -3   17   24      2.10      0.00
   -3   17   23     -2.77      0.00
   -3   17   22      2.19      0.00
   -3   17   21      0.67      0.00
   -3   17   20     -0.39      0.00
   -3   17   19     -1.50      0.00
   -3   17   18      1.17      0.00
   -3   17   17     -2.70      0.00
   -3   17   16     -1.77      0.00
   -3   17   15     -2.71      0.00
   -3   17   14     -1.36      0.00
   -3   17   13     -7.08      0.00
   -3   17   12      2.81      0.00
   -3   17   11     -6.90      0.00
   -3   17   10     -4.88      0.00
   -3   17    9     -6.59      0.00
   -3   17    8     -2.45      0.00
   -3   17    7      0.80      0.00
   -3   17    6      2.09      0.00
   -3   17    5     -0.14      0.00
   -3   17    4     -4.55      0.00
   -3   17    3     -1.11      0.00
   -3   17    2      1.27      0.00
   -3   17    1      0.89      0.00
    3   17    0      4.69      0.00
    3   17    1      8.10      0.00
    3   17    2     -4.45      0.00
    3   17    3      0.85      0.00
    3   17    4     -1.52      0.00
    3   17    5      0.07      0.00
    3   17    6      1.50      0.00
    3   17    7      1.35      0.00
    3   17    8     -0.73      0.00
    3   17    9     -3.79      0.00
    3   17   10      0.07      0.00
    3   17   11     -3.38      0.00
    3   17   12      2.54      0.00
    3   17   13     -4.04      0.00
    3   17   14      3.13      0.00
    3   17   15      2.05      0.00
    3   17   16      1.95      0.00
    3   17   17      1.32      0.00
    3   17   18      0.56      0.00
    3   17   19      1.50      0.00
    3   17   20      3.43      0.00
    3   17   21      1.77      0.00
    3   17   22      2.46      0.00
    3   17   23      0.54      0.00
    3   17   24     -0.93      0.00
    3   17   25     -1.58      0.00
    3   17   26     -0.43      0.00
    3   17   27      1.38      0.00
    3   17   28      1.45      0.00
    3   17   29      1.98      0.00
    3   17   30     -0.29      0.00
   -3   18   30     -0.36      0.00
   -3   18   29      1.00      0.00
   -3   18   28     -4.03      0.00
   -3   18   27      1.81      0.00
   -3   18   26     -1.80      0.00
   -3   18   25      0.94      0.00
   -3   18   24     -1.36      0.00
   -3   18   23      2.19      0.00
   -3   18   22     -4.13      0.00
   -3   18   21      0.68      0.00
   -3   18   20     -1.80      0.00
   -3   18   19     -0.61      0.00
   -3   18   18     -3.77      0.00
   -3   18   17     -1.12      0.00
   -3   18   16     -3.94      0.00
   -3   18   15     -5.10      0.00
   -3   18   14     -2.78      0.00
   -3   18   13      2.46      0.00
   -3   18   12     -3.79      0.00
   -3   18   11      1.16      0.00
   -3   18   10     -6.50      0.00
   -3   18    9     -2.22      0.00
   -3   18    8     -2.81      0.00
   -3   18    7      3.93      0.00
   -3   18    6     -1.72      0.00
   -3   18    5     -1.41      0.00
   -3   18    4     -3.14      0.00
   -3   18    3     -2.87      0.00
   -3   18    2      1.61      0.00
   -3   18    1     -0.68      0.00
    3   18    0      3.95      0.00
    3   18    1     -4.14      0.00
    3   18    2      4.48      0.00
    3   18    3     -2.93      0.00
    3   18    4     -3.85      0.00
    3   18    5      1.16      0.00
    3   18    6      2.73      0.00
    3   18    7      2.31      0.00
    3   18    8     -0.56      0.00
    3   18    9      0.23      0.00
    3   18   10     -4.23      0.00
    3   18   11      1.00      0.00
    3   18   12     -2.78      0.00
    3   18   13      0.95      0.00
    3   18   14      0.48      0.00
    3   18   15      2.04      0.00
    3   18   16      1.98      0.00
    3   18   17      1.74      0.00
    3   18   18      0.15      0.00
    3   18   19      1.23      0.00
    3   18   20     -0.32      0.00
    3   18   21      3.31      0.00
    3   18   22      2.41      0.00
    3   18   23      0.60      0.00
    3   18   24     -1.01      0.00
    3   18   25     -0.11      0.00
    3   18   26     -0.87      0.00
    3   18   27      1.54      0.00
    3   18   28      1.80      0.00
   -3   19   29     -1.37      0.00
   -3   19   28     -1.08      0.00
   -3   19   27     -4.64      0.00
   -3   19   26      0.77      0.00
   -3   19   25     -0.66      0.00
   -3   19   24     -0.44      0.00
   -3   19   23     -3.17      0.00
   -3   19   22      0.47      0.00
   -3   19   21     -2.74      0.00
   -3   19   20     -0.84      0.00
   -3   19   19     -1.90      0.00
   -3   19   18      0.06      0.00
   -3   19   17     -6.41      0.00
   -3   19   16     -1.52      0.00
   -3   19   15     -3.31      0.00
   -3   19   14      0.83      0.00
   -3   19   13     -0.15      0.00
   -3   19   12      3.58      0.00
   -3   19   11     -5.25      0.00
   -3   19   10     -2.22      0.00
   -3   19    9     -4.34      0.00
   -3   19    8      1.61      0.00
   -3   19    7     -2.67      0.00
   -3   19    6      2.06      0.00
   -3   19    5     -5.86      0.00
   -3   19    4     -2.04      0.00
   -3   19    3     -2.70      0.00
   -3   19    2     -1.07      0.00
   -3   19    1     -0.35      0.00
    3   19    0     -4.90      0.00
    3   19    1      2.65      0.00
    3   19    2     -1.21      0.00
    3   19    3     -4.57      0.00
    3   19    4      0.81      0.00
    3   19    5     -2.19      0.00
    3   19    6     -0.09      0.00
    3   19    7      2.33      0.00
    3   19    8      0.93      0.00
    3   19    9     -2.79      0.00
    3   19   10     -1.27      0.00
    3   19   11     -2.06      0.00
    3   19   12     -0.46      0.00
    3   19   13      1.12      0.00
    3   19   14      0.43      0.00
    3   19   15      0.73      0.00
    3   19   16      3.09      0.00
    3   19   17      0.45      0.00
    3   19   18      1.88      0.00
    3   19   19     -0.85      0.00
    3   19   20      2.14      0.00
    3   19   21      1.94      0.00
    3   19   22      1.18      0.00
    3   19   23      1.02      0.00
    3   19   24     -1.21      0.00
    3   19   25     -2.86      0.00
    3   19   26     -1.28      0.00
    3   19   27      0.42      0.00
   -3   20   28     -2.77      0.00
   -3   20   27     -0.05      0.00
   -3   20   26     -1.90      0.00
   -3   20   25     -0.61      0.00
   -3   20   24     -0.47      0.00
   -3   20   23     -1.01      0.00
   -3   20   22     -2.12      0.00
   -3   20   21     -0.78      0.00
   -3   20   20      0.06      0.00
   -3   20   19     -2.00      0.00
   -3   20   18     -2.26      0.00
   -3   20   17     -0.91      0.00
   -3   20   16     -5.77      0.00
   -3   20   15      1.31      0.00
   -3   20   14      0.58      0.00
   -3   20   13      2.91      0.00
   -3   20   12     -3.12      0.00
   -3   20   11     -0.64      0.00
   -3   20   10     -5.39      0.00
   -3   20    9     -0.74      0.00
   -3   20    8     -1.50      0.00
   -3   20    7      2.03      0.00
   -3   20    6     -5.17      0.00
   -3   20    5      0.30      0.00
   -3   20    4     -4.05      0.00
   -3   20    3      2.29      0.00
   -3   20    2     -0.46      0.00
   -3   20    1      0.07      0.00
    3   20    0      0.25      0.00
    3   20    1     -1.34      0.00
    3   20    2     -2.35      0.00
    3   20    3      2.14      0.00
    3   20    4     -1.56      0.00
    3   20    5     -2.75      0.00
    3   20    6      2.95      0.00
    3   20    7     -1.66      0.00
    3   20    8      1.25      0.00
    3   20    9     -1.10      0.00
    3   20   10     -2.74      0.00
    3   20   11     -2.93      0.00
    3   20   12      0.60      0.00
    3   20   13      0.11      0.00
    3   20   14      0.43      0.00
    3   20   15      2.63      0.00
    3   20   16     -1.34      0.00
    3   20   17      2.17      0.00
    3   20   18     -0.41      0.00
    3   20   19      0.35      0.00
    3   20   20      0.50      0.00
    3   20   21      1.11      0.00
    3   20   22      3.93      0.00
    3   20   23      1.20      0.00
    3   20   24     -1.73      0.00
    3   20   25     -0.90      0.00
    3   20   26     -1.77      0.00
   -3   21   27     -2.03      0.00
   -3   21   26      0.96      0.00
   -3   21   25     -0.90      0.00
   -3   21   24     -0.14      0.00
   -3   21   23     -1.52      0.00
   -3   21   22      0.49      0.00
   -3   21   21     -0.76      0.00
   -3   21   20     -1.43      0.00
   -3   21   19      1.41      0.00
   -3   21   18     -3.16      0.00
   -3   21   17     -2.42      0.00
   -3   21   16      0.59      0.00
   -3   21   15     -0.52      0.00
   -3   21   14      3.69      0.00
   -3   21   13     -0.07      0.00
   -3   21   12      1.18      0.00
   -3   21   11     -3.83      0.00
   -3   21   10      0.98      0.00
   -3   21    9     -0.15      0.00
   -3   21    8      0.35      0.00
   -3   21    7      0.52      0.00
   -3   21    6      0.33      0.00
   -3   21    5     -2.95      0.00
   -3   21    4      0.40      0.00
   -3   21    3     -0.23      0.00
   -3   21    2      1.48      0.00
   -3   21    1     -2.01      0.00
    3   21    0     -2.57      0.00
    3   21    1      0.51      0.00
    3   21    2      0.06      0.00
    3   21    3      1.54      0.00
    3   21    4     -1.41      0.00
    3   21    5      4.58      0.00
    3   21    6     -3.59      0.00
    3   21    7      2.99      0.00
    3   21    8      0.55      0.00
    3   21    9     -0.98      0.00
    3   21   10     -0.96      0.00
    3   21   11     -1.47      0.00
    3   21   12     -1.11      0.00
    3   21   13     -0.19      0.00
    3   21   14      2.88      0.00
    3   21   15     -1.24      0.00
    3   21   16      1.18      0.00
    3   21   17     -1.18      0.00
    3   21   18      0.03      0.00
    3   21   19     -0.32      0.00
    3   21   20     -0.08      0.00
    3   21   21      1.17      0.00
    3   21   22      2.90      0.00
    3   21   23      1.23      0.00
    3   21   24      1.12      0.00
    3   21   25     -2.15      0.00
   -3   22   25     -0.18      0.00
   -3   22   24     -1.63      0.00
   -3   22   23     -0.20      0.00
   -3   22   22     -2.20      0.00
   -3   22   21      1.24      0.00
   -3   22   20     -1.54      0.00
   -3   22   19     -0.82      0.00
   -3   22   18     -0.32      0.00
   -3   22   17     -1.37      0.00
   -3   22   16      0.79      0.00
   -3   22   15      2.32      0.00
   -3   22   14      2.83      0.00
   -3   22   13      1.25      0.00
   -3   22   12     -0.73      0.00
   -3   22   11      0.97      0.00
   -3   22   10     -2.38      0.00
   -3   22    9      1.12      0.00
   -3   22    8      0.45      0.00
   -3   22    7     -1.40      0.00
   -3   22    6     -2.49      0.00
   -3   22    5     -1.90      0.00
   -3   22    4     -1.07      0.00
   -3   22    3     -1.74      0.00
   -3   22    2     -0.60      0.00
   -3   22    1     -2.41      0.00
    3   22    0      2.03      0.00
    3   22    1     -2.26      0.00
    3   22    2      0.88      0.00
    3   22    3     -1.24      0.00
    3   22    4      3.77      0.00
    3   22    5     -2.25      0.00
    3   22    6      1.08      0.00
    3   22    7     -0.15      0.00
    3   22    8     -0.80      0.00
    3   22    9      1.92      0.00
    3   22   10     -0.69      0.00
    3   22   11     -0.93      0.00
    3   22   12      0.21      0.00
    3   22   13      1.90      0.00
    3   22   14      0.89      0.00
    3   22   15      1.95      0.00
    3   22   16     -0.35      0.00
    3   22   17     -0.32      0.00
    3   22   18     -0.85      0.00
    3   22   19     -0.18      0.00
    3   22   20     -1.83      0.00
    3   22   21     -0.02      0.00
    3   22   22      0.44      0.00
    3   22   23      1.11      0.00
   -3   23   23     -1.23      0.00
   -3   23   22     -0.26      0.00
   -3   23   21     -1.54      0.00
   -3   23   20     -0.64      0.00
   -3   23   19     -2.75      0.00
   -3   23   18     -0.87      0.00
   -3   23   17     -1.92      0.00
   -3   23   16      0.43      0.00
   -3   23   15      1.57      0.00
   -3   23   14      0.28      0.00
   -3   23   13     -0.63      0.00
   -3   23   12     -1.38      0.00
   -3   23   11     -1.68      0.00
   -3   23   10     -0.02      0.00
   -3   23    9     -1.70      0.00
   -3   23    8     -1.32      0.00
   -3   23    7     -0.52      0.00
   -3   23    6     -1.74      0.00
   -3   23    5     -3.20      0.00
   -3   23    4     -1.25      0.00
   -3   23    3      0.73      0.00
   -3   23    2     -1.82      0.00
   -3   23    1     -0.77      0.00
    3   23    0     -0.96      0.00
    3   23    1      0.74      0.00
    3   23    2     -0.70      0.00
    3   23    3      2.07      0.00
    3   23    4     -0.10      0.00
    3   23    5      0.63      0.00
    3   23    6     -0.79      0.00
    3   23    7     -0.90      0.00
    3   23    8      0.14      0.00
    3   23    9     -0.35      0.00
    3   23   10     -1.64      0.00
    3   23   11      0.30      0.00
    3   23   12     -0.78      0.00
    3   23   13     -0.41      0.00
    3   23   14      0.77      0.00
    3   23   15      1.37      0.00
    3   23   16     -0.15      0.00
    3   23   17     -1.14      0.00
    3   23   18      0.79      0.00
    3   23   19     -0.85      0.00
    3   23   20      1.21      0.00
   -3   24   21     -1.49      0.00
   -3   24   20     -2.11      0.00
   -3   24   19     -1.07      0.00
   -3   24   18     -2.62      0.00
   -3   24   17      0.78      0.00
   -3   24   16     -0.33      0.00
   -3   24   15     -1.29      0.00
   -3   24   14     -0.23      0.00
   -3   24   13     -1.03      0.00
   -3   24   12     -1.10      0.00
   -3   24   11     -0.36      0.00
   -3   24   10     -0.23      0.00
   -3   24    9      0.88      0.00
   -3   24    8      0.94      0.00
   -3   24    7     -1.16      0.00
   -3   24    6     -0.76      0.00
   -3   24    5      0.04      0.00
   -3   24    4     -1.01      0.00
   -3   24    3     -1.12      0.00
   -3   24    2      1.31      0.00
   -3   24    1     -0.88      0.00
    3   24    0      0.29      0.00
    3   24    1     -0.42      0.00
    3   24    2      1.62      0.00
    3   24    3      0.48      0.00
    3   24    4      2.03      0.00
    3   24    5      0.64      0.00
    3   24    6      0.44      0.00
    3   24    7     -1.30      0.00
    3   24    8      0.86      0.00
    3   24    9     -1.93      0.00
    3   24   10     -0.62      0.00
    3   24   11     -1.81      0.00
    3   24   12     -2.29      0.00
    3   24   13     -0.51      0.00
    3   24   14     -0.61      0.00
    3   24   15     -1.25      0.00
    3   24   16     -1.54      0.00
    3   24   17     -0.47      0.00
    3   24   18     -2.57      0.00
    3   24   19      1.34      0.00
   -3   25   19     -0.45      0.00
   -3   25   18      0.16      0.00
   -3   25   17     -0.88      0.00
   -3   25   16     -0.45      0.00
   -3   25   15      1.51      0.00
   -3   25   14     -1.41      0.00
   -3   25   13      0.66      0.00
   -3   25   12      2.48      0.00
   -3   25   11      1.70      0.00
   -3   25   10      1.73      0.00
   -3   25    9      1.26      0.00
   -3   25    8     -0.28      0.00
   -3   25    7      1.25      0.00
   -3   25    6     -2.38      0.00
   -3   25    5     -0.97      0.00
   -3   25    4     -0.44      0.00
   -3   25    3     -0.19      0.00
   -3   25    2     -0.82      0.00
   -3   25    1      1.03      0.00
    3   25    0     -0.54      0.00
    3   25    1     -0.20      0.00
    3   25    2     -1.34      0.00
    3   25    3     -0.08      0.00
    3   25    4      1.08      0.00
    3   25    5      0.13      0.00
    3   25    6     -0.38      0.00
    3   25    7      0.97      0.00
    3   25    8      0.23      0.00
    3   25    9     -0.84      0.00
    3   25   10      0.33      0.00
    3   25   11     -3.57      0.00
    3   25   12      0.97      0.00
    3   25   13     -2.15      0.00
    3   25   14     -2.04      0.00
    3   25   15     -0.15      0.00
    3   25   16     -1.68      0.00
   -3   26   16      0.25      0.00
   -3   26   15     -2.61      0.00
   -3   26   14      2.59      0.00
   -3   26   13      0.21      0.00
   -3   26   12      1.72      0.00
   -3   26   11      1.79      0.00
   -3   26   10      0.93      0.00
   -3   26    9      0.74      0.00
   -3   26    8     -0.58      0.00
   -3   26    7     -1.86      0.00
   -3   26    6      0.39      0.00
   -3   26    5     -1.54      0.00
   -3   26    4      0.02      0.00
   -3   26    3     -0.87      0.00
   -3   26    2      0.86      0.00
   -3   26    1     -0.03      0.00
    3   26    0     -0.89      0.00
    3   26    1     -0.30      0.00
    3   26    2     -1.70      0.00
    3   26    3      1.36      0.00
    3   26    4     -1.06      0.00
    3   26    5      1.89      0.00
    3   26    6     -0.47      0.00
    3   26    7      0.46      0.00
    3   26    8     -0.59      0.00
    3   26    9      1.61      0.00
    3   26   11      1.59      0.00
    3   26   12     -1.67      0.00
    3   26   14      1.43      0.00
   -3   27   12      1.86      0.00
   -3   27   11      0.35      0.00
   -3   27   10      0.19      0.00
   -3   27    9     -0.97      0.00
   -3   27    8     -0.51      0.00
   -3   27    7     -1.01      0.00
   -3   27    6     -1.25      0.00
   -3   27    5      0.49      0.00
   -3   27    4     -0.65      0.00
   -3   27    3     -0.40      0.00
    3   27    0      0.51      0.00
    3   27    1     -2.29      0.00
    3   27    2      0.11      0.00
    3   27    3     -1.82      0.00
    3   27    4      2.62      0.00
    3   27    5      1.22      0.00
    3   27    6      1.51      0.00
    3   27    7      1.12      0.00
    3   27    8      2.15      0.00
   -3   28    6     -1.08      0.00
   -3   28    5     -0.60      0.00
   -3   28    4     -1.24      0.00
   -3   28    3     -1.03      0.00
   -3   28    2      0.05      0.00
   -3   28    1      0.93      0.00
    3   28    0     -2.00      0.00
    3   28    2     -2.65      0.00
    3   28    3     -0.37      0.00
   -4    0   38     -1.47      0.00
   -4    0   36     -1.08      0.00
   -4    0   34     -0.41      0.00
   -4    0   32      0.01      0.00
   -4    0   30      3.37      0.00
   -4    0   28     -1.10      0.00
   -4    0   26     -5.92      0.00
   -4    0   24      6.51      0.00
   -4    0   22     -3.26      0.00
   -4    0   20     -3.44      0.00
   -4    0   18     10.72      0.00
   -4    0   16    -18.98      0.00
   -4    0   14     11.52      0.00
   -4    0   12     31.43      0.00
   -4    0   10     -9.79      0.00
   -4    0    8     10.77      0.00
   -4    0    6     12.55      0.00
   -4    0    4      8.15      0.00
   -4    0    2    -41.03      0.00
    4    0    0     -0.53      0.00
    4    0    2     68.38      0.00
    4    0    4     41.69      0.00
    4    0    6     54.97      0.00
    4    0    8     18.06      0.00
    4    0   10     17.57      0.00
    4    0   12     13.15      0.00
    4    0   14     -4.80      0.00
    4    0   16      9.80      0.00
    4    0   18      2.68      0.00
    4    0   20      4.20      0.00
    4    0   22      4.31      0.00
    4    0   24      2.18      0.00
    4    0   26      5.53      0.00
    4    0   28      0.27      0.00
    4    0   30     -1.60      0.00
    4    0   32      3.69      0.00
    4    0   34      0.93      0.00
    4    0   36     -1.35      0.00
   -4    1   39     -0.16      0.00
   -4    1   38      1.29      0.00
   -4    1   37     -0.96      0.00
   -4    1   36      1.88      0.00
   -4    1   35     -0.66      0.00
   -4    1   34      1.57      0.00
   -4    1   33     -1.67      0.00
   -4    1   32      1.01      0.00
   -4    1   31     -0.40      0.00
   -4    1   30     -0.26      0.00
   -4    1   29      0.83      0.00
   -4    1   28     -4.57      0.00
   -4    1   27     -4.32      0.00
   -4    1   26     -2.19      0.00
   -4    1   25      0.58      0.00
   -4    1   24     -2.15      0.00
   -4    1   23      4.45      0.00
   -4    1   22     -6.31      0.00
   -4    1   21     -7.75      0.00
   -4    1   20      3.28      0.00
   -4    1   19      8.99      0.00
   -4    1   18     -9.78      0.00
   -4    1   17      3.72      0.00
   -4    1   16     -1.12      0.00
   -4    1   15     -8.73      0.00
   -4    1   14     18.51      0.00
   -4    1   13     29.52      0.00
   -4    1   12    -13.03      0.00
   -4    1   11     11.99      0.00
   -4    1   10     -6.99      0.00
   -4    1    9      8.12      0.00
   -4    1    8     12.84      0.00
   -4    1    7     34.30      0.00
   -4    1    6     19.64      0.00
   -4    1    5     28.32      0.00
   -4    1    4     -0.70      0.00
   -4    1    3     27.92      0.00
   -4    1    2     55.66      0.00
   -4    1    1      0.74      0.00
    4    1    0   -150.85      0.00
    4    1    1     17.69      0.00
    4    1    2    -45.07      0.00
    4    1    3      5.93      0.00
    4    1    4     -1.48      0.00
    4    1    5     15.45      0.00
    4    1    6     -6.93      0.00
    4    1    7     13.81      0.00
    4    1    8     10.61      0.00
    4    1    9     -0.61      0.00
    4    1   10      2.06      0.00
    4    1   11     13.03      0.00
    4    1   12      4.91      0.00
    4    1   13     -2.27      0.00
    4    1   14     -4.64      0.00
    4    1   15      0.16      0.00
    4    1   16      0.07      0.00
    4    1   17      4.89      0.00
    4    1   18      3.71      0.00
    4    1   19      1.74      0.00
    4    1   20     -3.60      0.00
    4    1   21      4.42      0.00
    4    1   22      0.17      0.00
    4    1   23      1.35      0.00
    4    1   24     -0.16      0.00
    4    1   25      3.76      0.00
    4    1   26      0.59      0.00
    4    1   27      4.10      0.00
    4    1   28      2.69      0.00
    4    1   29     -2.29      0.00
    4    1   30     -0.33      0.00
    4    1   31      0.75      0.00
    4    1   32     -0.73      0.00
    4    1   33      3.70      0.00
    4    1   34     -0.41      0.00
    4    1   35     -0.30      0.00
    4    1   36     -1.71      0.00
    4    1   37      0.49      0.00
   -4    2   39     -1.07      0.00
   -4    2   38     -3.56      0.00
   -4    2   37      0.80      0.00
   -4    2   36     -1.40      0.00
   -4    2   35      0.58      0.00
   -4    2   34     -1.51      0.00
   -4    2   33     -0.03      0.00
   -4    2   32     -1.62      0.00
   -4    2   31      0.18      0.00
   -4    2   30     -2.04      0.00
   -4    2   29     -2.02      0.00
   -4    2   28     -3.50      0.00
   -4    2   27     -4.48      0.00
   -4    2   26     -0.66      0.00
   -4    2   25      0.59      0.00
   -4    2   24      5.01      0.00
   -4    2   23     -8.06      0.00
   -4    2   22      0.61      0.00
   -4    2   21      0.03      0.00
   -4    2   20      2.32      0.00
   -4    2   19      1.69      0.00
   -4    2   18     11.80      0.00
   -4    2   17    -19.61      0.00
   -4    2   16      4.47      0.00
   -4    2   15     19.42      0.00
   -4    2   14      3.97      0.00
   -4    2   13      8.74      0.00
   -4    2   12     20.66      0.00
   -4    2   11    -23.19      0.00
   -4    2   10      5.73      0.00
   -4    2    9     14.54      0.00
   -4    2    8     29.54      0.00
   -4    2    7     28.65      0.00
   -4    2    6     45.11      0.00
   -4    2    5      6.32      0.00
   -4    2    4     43.02      0.00
   -4    2    3    -19.09      0.00
   -4    2    2     81.22      0.00
   -4    2    1     92.67      0.00
    4    2    0      1.97      0.00
    4    2    1    -67.67      0.00
    4    2    2    -54.24      0.00
    4    2    3     44.22      0.00
    4    2    4    -21.85      0.00
    4    2    5     -2.82      0.00
    4    2    6    -11.55      0.00
    4    2    7      3.70      0.00
    4    2    8    -13.79      0.00
    4    2    9      0.91      0.00
    4    2   10      0.54      0.00
    4    2   11     -3.72      0.00
    4    2   12      3.40      0.00
    4    2   13     -4.68      0.00
    4    2   14     -3.48      0.00
    4    2   15    -10.82      0.00
    4    2   16     -2.56      0.00
    4    2   17      4.69      0.00
    4    2   18      0.91      0.00
    4    2   19     -4.41      0.00
    4    2   20      2.05      0.00
    4    2   21     -2.07      0.00
    4    2   22      0.73      0.00
    4    2   23      1.87      0.00
    4    2   24     -1.06      0.00
    4    2   25     -2.00      0.00
    4    2   26      1.66      0.00
    4    2   27      1.15      0.00
    4    2   28      0.44      0.00
    4    2   29      0.45      0.00
    4    2   30      0.92      0.00
    4    2   31     -3.19      0.00
    4    2   32      4.10      0.00
    4    2   33     -0.28      0.00
    4    2   34      1.10      0.00
    4    2   35     -1.26      0.00
    4    2   36     -1.08      0.00
    4    2   37     -2.20      0.00
   -4    3   39     -2.25      0.00
   -4    3   38     -1.82      0.00
   -4    3   37     -2.52      0.00
   -4    3   36      0.22      0.00
   -4    3   35     -1.43      0.00
   -4    3   34     -0.80      0.00
   -4    3   33     -1.61      0.00
   -4    3   32     -1.14      0.00
   -4    3   31     -1.21      0.00
   -4    3   30     -0.33      0.00
   -4    3   29     -3.88      0.00
   -4    3   28      0.00      0.00
   -4    3   27     -0.18      0.00
   -4    3   26      1.00      0.00
   -4    3   25      2.99      0.00
   -4    3   24     -2.94      0.00
   -4    3   23     -0.64      0.00
   -4    3   22     -8.17      0.00
   -4    3   21      2.38      0.00
   -4    3   20      6.67      0.00
   -4    3   19      2.05      0.00
   -4    3   18    -16.09      0.00
   -4    3   17     12.42      0.00
   -4    3   16    -14.26      0.00
   -4    3   15      5.18      0.00
   -4    3   14     18.30      0.00
   -4    3   13     -1.46      0.00
   -4    3   12    -19.57      0.00
   -4    3   11      9.05      0.00
   -4    3   10     -9.44      0.00
   -4    3    9      0.61      0.00
   -4    3    8     40.83      0.00
   -4    3    7     25.40      0.00
   -4    3    6     27.02      0.00
   -4    3    5     -3.03      0.00
   -4    3    4    -12.10      0.00
   -4    3    3     32.80      0.00
   -4    3    2      3.65      0.00
   -4    3    1     55.84      0.00
    4    3    0    -31.23      0.00
    4    3    1    -58.66      0.00
    4    3    2     42.88      0.00
    4    3    3    -12.80      0.00
    4    3    4     30.79      0.00
    4    3    5     18.33      0.00
    4    3    6    -10.05      0.00
    4    3    7     -4.16      0.00
    4    3    8     -1.20      0.00
    4    3    9      7.39      0.00
    4    3   10     -6.48      0.00
    4    3   11      5.50      0.00
    4    3   12     -3.99      0.00
    4    3   13      3.70      0.00
    4    3   14    -10.13      0.00
    4    3   15     -4.19      0.00
    4    3   16     -0.39      0.00
    4    3   17     -3.09      0.00
    4    3   18      0.72      0.00
    4    3   19      1.89      0.00
    4    3   20     -6.68      0.00
    4    3   21     -1.81      0.00
    4    3   22      2.56      0.00
    4    3   23      0.59      0.00
    4    3   24      0.09      0.00
    4    3   25      0.22      0.00
    4    3   26     -3.35      0.00
    4    3   27      0.88      0.00
    4    3   28     -1.06      0.00
    4    3   29      0.64      0.00
    4    3   30     -3.82      0.00
    4    3   31      1.06      0.00
    4    3   32     -2.51      0.00
    4    3   33      1.55      0.00
    4    3   34      0.95      0.00
    4    3   35     -0.75      0.00
    4    3   36     -2.73      0.00
    4    3   37      0.27      0.00
   -4    4   39     -3.51      0.00
   -4    4   38     -2.75      0.00
   -4    4   37      0.39      0.00
   -4    4   36     -1.73      0.00
   -4    4   35     -0.29      0.00
   -4    4   34     -0.30      0.00
   -4    4   33      0.56      0.00
   -4    4   32      0.11      0.00
   -4    4   31     -1.92      0.00
   -4    4   30     -1.20      0.00
   -4    4   29      1.07      0.00
   -4    4   28     -3.20      0.00
   -4    4   27      0.34      0.00
   -4    4   26      1.10      0.00
   -4    4   25     -3.40      0.00
   -4    4   24     -4.46      0.00
   -4    4   23     -8.95      0.00
   -4    4   22     -1.16      0.00
   -4    4   21      0.19      0.00
   -4    4   20      1.03      0.00
   -4    4   19     -2.14      0.00
   -4    4   18     -5.58      0.00
   -4    4   17    -21.33      0.00
   -4    4   16     14.37      0.00
   -4    4   15     -2.60      0.00
   -4    4   14     -1.34      0.00
   -4    4   13      1.92      0.00
   -4    4   12      7.82      0.00
   -4    4   11    -28.85      0.00
   -4    4   10     12.85      0.00
   -4    4    9     17.45      0.00
   -4    4    8      9.17      0.00
   -4    4    7     40.94      0.00
   -4    4    6      5.20      0.00
   -4    4    5      3.99      0.00
   -4    4    4    -31.50      0.00
   -4    4    3     25.78      0.00
   -4    4    2     23.95      0.00
   -4    4    1     30.16      0.00
    4    4    0    -16.37      0.00
    4    4    1    -12.33      0.00
    4    4    2    -21.61      0.00
    4    4    3      2.70      0.00
    4    4    4     48.65      0.00
    4    4    5     -6.76      0.00
    4    4    6      7.93      0.00
    4    4    7     -9.74      0.00
    4    4    8      1.61      0.00
    4    4    9     -0.09      0.00
    4    4   10      5.50      0.00
    4    4   11      2.69      0.00
    4    4   12      1.50      0.00
    4    4   13     -3.52      0.00
    4    4   14      0.88      0.00
    4    4   15     -1.61      0.00
    4    4   16     -4.71      0.00
    4    4   17      2.56      0.00
    4    4   18      4.77      0.00
    4    4   19     -4.18      0.00
    4    4   20     -0.26      0.00
    4    4   21     -2.94      0.00
    4    4   22     -0.38      0.00
    4    4   23      2.74      0.00
    4    4   24      3.73      0.00
    4    4   25     -2.27      0.00
    4    4   26      1.16      0.00
    4    4   27     -3.97      0.00
    4    4   28      0.76      0.00
    4    4   29     -2.62      0.00
    4    4   30      0.55      0.00
    4    4   31     -3.12      0.00
    4    4   32      1.05      0.00
    4    4   33      1.39      0.00
    4    4   34      0.52      0.00
    4    4   35     -0.52      0.00
    4    4   36     -0.42      0.00
   -4    5   39     -1.11      0.00
   -4    5   38     -0.30      0.00
   -4    5   37     -1.95      0.00
   -4    5   36     -0.18      0.00
   -4    5   35     -1.42      0.00
   -4    5   34      0.22      0.00
   -4    5   33     -0.15      0.00
   -4    5   32     -1.55      0.00
   -4    5   31     -1.64      0.00
   -4    5   30     -2.23      0.00
   -4    5   29     -3.06      0.00
   -4    5   28      0.03      0.00
   -4    5   27     -1.78      0.00
   -4    5   26     -4.25      0.00
   -4    5   25     -2.13      0.00
   -4    5   24     -6.04      0.00
   -4    5   23     -4.65      0.00
   -4    5   22     -0.16      0.00
   -4    5   21      5.53      0.00
   -4    5   20      2.17      0.00
   -4    5   19     -5.24      0.00
   -4    5   18     -4.82      0.00
   -4    5   17      2.44      0.00
   -4    5   16     -4.52      0.00
   -4    5   15     12.49      0.00
   -4    5   14      8.44      0.00
   -4    5   13      0.77      0.00
   -4    5   12     -9.86      0.00
   -4    5   11     17.21      0.00
   -4    5   10    -19.14      0.00
   -4    5    9     12.74      0.00
   -4    5    8     29.39      0.00
   -4    5    7      9.00      0.00
   -4    5    6     -1.71      0.00
   -4    5    5     -5.54      0.00
   -4    5    4      1.26      0.00
   -4    5    3     -9.77      0.00
   -4    5    2     41.99      0.00
   -4    5    1      2.39      0.00
    4    5    0    -23.36      0.00
    4    5    1    -15.46      0.00
    4    5    2    -34.66      0.00
    4    5    3     21.57      0.00
    4    5    4     -3.76      0.00
    4    5    5      5.76      0.00
    4    5    6      1.08      0.00
    4    5    7    -23.72      0.00
    4    5    8     -6.21      0.00
    4    5    9     -8.12      0.00
    4    5   10      5.97      0.00
    4    5   11     -5.42      0.00
    4    5   12     -2.62      0.00
    4    5   13     -1.38      0.00
    4    5   14     -6.41      0.00
    4    5   15     -1.87      0.00
    4    5   16     -3.77      0.00
    4    5   17      2.12      0.00
    4    5   18     -3.02      0.00
    4    5   19      4.77      0.00
    4    5   20     -4.07      0.00
    4    5   21     -2.35      0.00
    4    5   22     -3.57      0.00
    4    5   23      2.28      0.00
    4    5   24      1.23      0.00
    4    5   25      3.26      0.00
    4    5   26     -1.44      0.00
    4    5   27      0.40      0.00
    4    5   28     -1.06      0.00
    4    5   29     -0.15      0.00
    4    5   30     -1.98      0.00
    4    5   31     -0.96      0.00
    4    5   32     -1.51      0.00
    4    5   33      0.37      0.00
    4    5   34      1.28      0.00
    4    5   35      1.04      0.00
    4    5   36     -1.15      0.00
   -4    6   38     -0.73      0.00
   -4    6   37     -0.90      0.00
   -4    6   36     -2.46      0.00
   -4    6   35     -0.13      0.00
   -4    6   34      1.80      0.00
   -4    6   33     -1.18      0.00
   -4    6   32     -0.51      0.00
   -4    6   31     -2.47      0.00
   -4    6   30     -2.69      0.00
   -4    6   29      0.46      0.00
   -4    6   28     -3.15      0.00
   -4    6   27     -1.60      0.00
   -4    6   26      1.35      0.00
   -4    6   25     -4.69      0.00
   -4    6   24      0.48      0.00
   -4    6   23      1.85      0.00
   -4    6   22      3.45      0.00
   -4    6   21      3.87      0.00
   -4    6   20      3.97      0.00
   -4    6   19     -4.71      0.00
   -4    6   18     -4.57      0.00
   -4    6   17      0.86      0.00
   -4    6   16      4.36      0.00
   -4    6   15      4.51      0.00
   -4    6   14     -1.80      0.00
   -4    6   13      5.86      0.00
   -4    6   12     -3.93      0.00
   -4    6   11    -21.06      0.00
   -4    6   10      5.72      0.00
   -4    6    9     -1.49      0.00
   -4    6    8     -7.19      0.00
   -4    6    7     12.24      0.00
   -4    6    6     -5.85      0.00
   -4    6    5    -24.71      0.00
   -4    6    4      3.46      0.00
   -4    6    3     11.50      0.00
   -4    6    2     -4.52      0.00
   -4    6    1     13.06      0.00
    4    6    0     -1.95      0.00
    4    6    1    -16.36      0.00
    4    6    2      8.28      0.00
    4    6    3     -2.50      0.00
    4    6    4      2.90      0.00
    4    6    5     27.13      0.00
    4    6    6    -16.64      0.00
    4    6    7     -5.02      0.00
    4    6    8    -14.01      0.00
    4    6    9     -8.36      0.00
    4    6   10     -2.49      0.00
    4    6   11     -2.33      0.00
    4    6   12     -0.21      0.00
    4    6   13    -10.01      0.00
    4    6   14      1.15      0.00
    4    6   15     -9.84      0.00
    4    6   16      1.27      0.00
    4    6   17     -6.16      0.00
    4    6   18      1.34      0.00
    4    6   19     -0.99      0.00
    4    6   20      0.07      0.00
    4    6   21     -3.73      0.00
    4    6   22     -3.96      0.00
    4    6   23     -2.80      0.00
    4    6   24     -0.92      0.00
    4    6   25      0.78      0.00
    4    6   26     -1.47      0.00
    4    6   27     -1.99      0.00
    4    6   28     -1.28      0.00
    4    6   29     -0.71      0.00
    4    6   30     -0.11      0.00
    4    6   31     -1.41      0.00
    4    6   32     -1.01      0.00
    4    6   33     -0.05      0.00
    4    6   34      0.10      0.00
    4    6   35     -0.57      0.00
    4    6   36     -2.21      0.00
   -4    7   38     -0.39      0.00
   -4    7   37     -1.52      0.00
   -4    7   36      0.26      0.00
   -4    7   35      0.23      0.00
   -4    7   34      0.30      0.00
   -4    7   33      2.22      0.00
   -4    7   32     -3.85      0.00
   -4    7   31      0.07      0.00
   -4    7   30     -0.42      0.00
   -4    7   29     -1.78      0.00
   -4    7   28      0.87      0.00
   -4    7   27     -0.12      0.00
   -4    7   26     -1.71      0.00
   -4    7   25      2.99      0.00
   -4    7   24     -1.34      0.00
   -4    7   23      0.18      0.00
   -4    7   22      1.39      0.00
   -4    7   21     -1.43      0.00
   -4    7   20     -8.55      0.00
   -4    7   19     -1.77      0.00
   -4    7   18    -10.00      0.00
   -4    7   17     -0.28      0.00
   -4    7   16     -0.81      0.00
   -4    7   15     -2.18      0.00
   -4    7   14      1.06      0.00
   -4    7   13     -9.66      0.00
   -4    7   12     -8.31      0.00
   -4    7   11     -6.79      0.00
   -4    7   10    -14.98      0.00
   -4    7    9     -4.53      0.00
   -4    7    8     12.23      0.00
   -4    7    7    -23.21      0.00
   -4    7    6      2.97      0.00
   -4    7    5     -3.08      0.00
   -4    7    4     -3.15      0.00
   -4    7    3     -0.65      0.00
   -4    7    2     12.00      0.00
   -4    7    1     -8.35      0.00
    4    7    0     -8.79      0.00
    4    7    1      8.60      0.00
    4    7    2    -11.43      0.00
    4    7    3      1.90      0.00
    4    7    4     16.87      0.00
    4    7    5      4.98      0.00
    4    7    6      7.96      0.00
    4    7    7      7.34      0.00
    4    7    8    -18.11      0.00
    4    7    9      2.88      0.00
    4    7   10     -7.38      0.00
    4    7   11      2.76      0.00
    4    7   12     -3.29      0.00
    4    7   13      1.81      0.00
    4    7   14     -7.30      0.00
    4    7   15      4.19      0.00
    4    7   16     -4.78      0.00
    4    7   17     -1.90      0.00
    4    7   18      0.79      0.00
    4    7   19     -0.37      0.00
    4    7   20      1.88      0.00
    4    7   21      0.67      0.00
    4    7   22     -2.87      0.00
    4    7   23     -2.93      0.00
    4    7   24     -0.60      0.00
    4    7   25     -1.80      0.00
    4    7   26     -1.30      0.00
    4    7   27     -2.77      0.00
    4    7   28     -2.19      0.00
    4    7   29     -0.15      0.00
    4    7   30     -0.46      0.00
    4    7   31     -0.31      0.00
    4    7   32     -0.43      0.00
    4    7   33     -0.61      0.00
    4    7   34     -0.27      0.00
    4    7   35     -1.08      0.00
    4    7   36     -1.09      0.00
   -4    8   37      0.24      0.00
   -4    8   36     -0.67      0.00
   -4    8   35      1.59      0.00
   -4    8   34      0.42      0.00
   -4    8   33     -2.14      0.00
   -4    8   32      0.96      0.00
   -4    8   31     -2.14      0.00
   -4    8   30     -0.79      0.00
   -4    8   29      0.01      0.00
   -4    8   28     -1.42      0.00
   -4    8   27     -1.54      0.00
   -4    8   26      0.68      0.00
   -4    8   25     -4.15      0.00
   -4    8   24     -0.22      0.00
   -4    8   23     -3.67      0.00
   -4    8   22     -5.83      0.00
   -4    8   21     -3.60      0.00
   -4    8   20     -4.20      0.00
   -4    8   19     -8.01      0.00
   -4    8   18      3.54      0.00
   -4    8   17     -5.25      0.00
   -4    8   16      2.27      0.00
   -4    8   15     -0.61      0.00
   -4    8   14     -2.60      0.00
   -4    8   13     -1.01      0.00
   -4    8   12     -1.43      0.00
   -4    8   11     -7.17      0.00
   -4    8   10      4.81      0.00
   -4    8    9     -1.89      0.00
   -4    8    8     -8.37      0.00
   -4    8    7      7.13      0.00
   -4    8    6    -11.92      0.00
   -4    8    5      5.89      0.00
   -4    8    4      3.88      0.00
   -4    8    3      8.37      0.00
   -4    8    2     -9.42      0.00
   -4    8    1     11.41      0.00
    4    8    0      0.67      0.00
    4    8    1    -16.35      0.00
    4    8    2      1.59      0.00
    4    8    3    -12.56      0.00
    4    8    4     -1.82      0.00
    4    8    5     -4.79      0.00
    4    8    6     13.35      0.00
    4    8    7    -11.93      0.00
    4    8    8      5.26      0.00
    4    8    9    -13.70      0.00
    4    8   10     -3.29      0.00
    4    8   11      0.15      0.00
    4    8   12     -2.91      0.00
    4    8   13     -2.40      0.00
    4    8   14      2.81      0.00
    4    8   15     -5.43      0.00
    4    8   16      0.21      0.00
    4    8   17      1.20      0.00
    4    8   18     -3.91      0.00
    4    8   19      0.34      0.00
    4    8   20      2.86      0.00
    4    8   21      0.79      0.00
    4    8   22      2.16      0.00
    4    8   23      0.80      0.00
    4    8   24      0.78      0.00
    4    8   25      1.39      0.00
    4    8   26     -0.11      0.00
    4    8   27     -2.21      0.00
    4    8   28     -0.79      0.00
    4    8   29     -1.40      0.00
    4    8   30      2.07      0.00
    4    8   31      1.93      0.00
    4    8   32     -0.33      0.00
    4    8   33      0.83      0.00
    4    8   34     -0.01      0.00
    4    8   35     -0.42      0.00
   -4    9   37     -0.51      0.00
   -4    9   36      0.20      0.00
   -4    9   35     -0.86      0.00
   -4    9   34     -1.09      0.00
   -4    9   33      0.08      0.00
   -4    9   32     -3.05      0.00
   -4    9   31      0.80      0.00
   -4    9   30     -1.82      0.00
   -4    9   29     -0.68      0.00
   -4    9   28     -2.58      0.00
   -4    9   27     -0.09      0.00
   -4    9   26     -2.82      0.00
   -4    9   25     -0.36      0.00
   -4    9   24     -3.98      0.00
   -4    9   23     -0.71      0.00
   -4    9   22     -1.47      0.00
   -4    9   21     -1.49      0.00
   -4    9   20      3.03      0.00
   -4    9   19      3.10      0.00
   -4    9   18      0.53      0.00
   -4    9   17      6.14      0.00
   -4    9   16      0.12      0.00
   -4    9   15      1.76      0.00
   -4    9   14      3.26      0.00
   -4    9   13      1.15      0.00
   -4    9   12     -0.06      0.00
   -4    9   11      3.86      0.00
[truncated: 4,946,903 more chars]
